# Supplementary material for: ALS mutations disrupt self-association between the ubiquilin STI1 hydrophobic groove and internal placeholder sequences
Source: EMBO J. 2026 Mar 20;45(8):2694–711. doi: 10.1038/s44318-026-00745-9 (PMC13083928; doi:10.1038/s44318-026-00745-9)
Supplement: Supplementary file 3 — Source data Fig. 2 [file 44318_2026_745_MOESM3_ESM.zip]

Archive with 57 entries (52 files):
- Figure 2/
- Figure 2/.DS_Store
- __MACOSX/Figure 2/._.DS_Store
- Figure 2/2G/
- Figure 2/2I/
- Figure 2/2H/
- Figure 2/2F/
- Figure 2/2G/2G.xlsx
- __MACOSX/Figure 2/2G/._2G.xlsx
- Figure 2/2I/2I_FLAG_Input_Elution_Annotated.png
- __MACOSX/Figure 2/2I/._2I_FLAG_Input_Elution_Annotated.png
- Figure 2/2I/2I_Actin_Original.tif
- __MACOSX/Figure 2/2I/._2I_Actin_Original.tif
- Figure 2/2I/2I_HA_Elution_Original.tif
- __MACOSX/Figure 2/2I/._2I_HA_Elution_Original.tif
- Figure 2/2I/.DS_Store
- __MACOSX/Figure 2/2I/._.DS_Store
- Figure 2/2I/2I_HA_Input_Original.tif
- __MACOSX/Figure 2/2I/._2I_HA_Input_Original.tif
- Figure 2/2I/2I_HA_Elution_Annotated.png
- __MACOSX/Figure 2/2I/._2I_HA_Elution_Annotated.png
- Figure 2/2I/2I_Actin_Annotated.png
- __MACOSX/Figure 2/2I/._2I_Actin_Annotated.png
- Figure 2/2I/2I_HA_Input_Annotated.png
- __MACOSX/Figure 2/2I/._2I_HA_Input_Annotated.png
- Figure 2/2I/2I_FLAG_Input_Elution_Original.tif
- __MACOSX/Figure 2/2I/._2I_FLAG_Input_Elution_Original.tif
- Figure 2/2H/2H_HA_Input_Original.tif
- __MACOSX/Figure 2/2H/._2H_HA_Input_Original.tif
- Figure 2/2H/.DS_Store
- __MACOSX/Figure 2/2H/._.DS_Store
- Figure 2/2H/2H_FLAG_Input_Elution_Original.tif
- __MACOSX/Figure 2/2H/._2H_FLAG_Input_Elution_Original.tif
- Figure 2/2H/2H_HA_Elution_Original.tif
- __MACOSX/Figure 2/2H/._2H_HA_Elution_Original.tif
- Figure 2/2H/2H_Actin_Annotated.png
- __MACOSX/Figure 2/2H/._2H_Actin_Annotated.png
- Figure 2/2H/2H_FLAG_Input_Elution_Annotated.png
- __MACOSX/Figure 2/2H/._2H_FLAG_Input_Elution_Annotated.png
- Figure 2/2H/2H_HA_Input_Annotated.png
- __MACOSX/Figure 2/2H/._2H_HA_Input_Annotated.png
- Figure 2/2H/2H_Actin_Original.tif
- __MACOSX/Figure 2/2H/._2H_Actin_Original.tif
- Figure 2/2H/2H_HA_Elution_Annotated.png
- __MACOSX/Figure 2/2H/._2H_HA_Elution_Annotated.png
- Figure 2/2F/2F_WT_M446R_annotated.jpg
- __MACOSX/Figure 2/2F/._2F_WT_M446R_annotated.jpg
- Figure 2/2F/2F_NoUBQLN_P189T_annotated.jpg
- __MACOSX/Figure 2/2F/._2F_NoUBQLN_P189T_annotated.jpg
- Figure 2/2F/2F_NoUBQLN_P189T_orginal.jpg
- __MACOSX/Figure 2/2F/._2F_NoUBQLN_P189T_orginal.jpg
- Figure 2/2F/2F_P440L_annotated.jpg
- __MACOSX/Figure 2/2F/._2F_P440L_annotated.jpg
- Figure 2/2F/2F_WT_M446R_Original.jpg
- __MACOSX/Figure 2/2F/._2F_WT_M446R_Original.jpg
- Figure 2/2F/2F_P440L_orginal.jpg
- __MACOSX/Figure 2/2F/._2F_P440L_orginal.jpg
