# Supplementary material for: ALS mutations disrupt self-association between the ubiquilin STI1 hydrophobic groove and internal placeholder sequences
Source: EMBO J. 2026 Mar 20;45(8):2694–711. doi: 10.1038/s44318-026-00745-9 (PMC13083928; doi:10.1038/s44318-026-00745-9)
Supplement: Supplementary file 3 — Source data Fig. 2 [file 44318_2026_745_MOESM3_ESM.zip › Figure 2/2G/2G.xlsx]

## Sheet: Sheet1
	No UBQLN	WT	P189T	P440L	M446R
Trial 1	0.844136	32.0759	0.565507	46.7295	43.5734
Trial 2	0.747275	40.9406	4.74827	64.7665	61.6945
Trial 3	0.5	40.5985	7.35921	73.0134	57.8951
Trial 4	3.27965	67.6669	2.55202	36.8301	66.6516
Trial 5	3.36347	63.7273	5.75	47.0579
