# Supplementary material for: ALS mutations disrupt self-association between the ubiquilin STI1 hydrophobic groove and internal placeholder sequences
Source: EMBO J. 2026 Mar 20;45(8):2694–711. doi: 10.1038/s44318-026-00745-9 (PMC13083928; doi:10.1038/s44318-026-00745-9)
Supplement: Supplementary file 4 — Source data Fig. 3 [file 44318_2026_745_MOESM4_ESM.zip]

Archive with 25 entries (20 files):
- Figure 3/
- Figure 3/3B/
- Figure 3/3C/
- Figure 3/3D/
- Figure 3/.DS_Store
- __MACOSX/Figure 3/._.DS_Store
- Figure 3/3E&F/
- Figure 3/3B/3B_Original.jpg
- __MACOSX/Figure 3/3B/._3B_Original.jpg
- Figure 3/3B/3B_annotated.tif
- __MACOSX/Figure 3/3B/._3B_annotated.tif
- Figure 3/3C/3C_original.png
- __MACOSX/Figure 3/3C/._3C_original.png
- Figure 3/3C/3C_annotated.tif
- __MACOSX/Figure 3/3C/._3C_annotated.tif
- Figure 3/3D/3D_gel_annotated.tif
- __MACOSX/Figure 3/3D/._3D_gel_annotated.tif
- Figure 3/3D/3D_film_annotated.tif
- __MACOSX/Figure 3/3D/._3D_film_annotated.tif
- Figure 3/3D/3D_film_original.jpg
- __MACOSX/Figure 3/3D/._3D_film_original.jpg
- Figure 3/3D/3D_gel_original.jpg
- __MACOSX/Figure 3/3D/._3D_gel_original.jpg
- Figure 3/3E&F/3E&F.xlsx
- __MACOSX/Figure 3/3E&F/._3E&F.xlsx
