# Supplementary material for: ALS mutations disrupt self-association between the ubiquilin STI1 hydrophobic groove and internal placeholder sequences
Source: EMBO J. 2026 Mar 20;45(8):2694–711. doi: 10.1038/s44318-026-00745-9 (PMC13083928; doi:10.1038/s44318-026-00745-9)
Supplement: Supplementary file 4 — Source data Fig. 3 [file 44318_2026_745_MOESM4_ESM.zip › Figure 3/3E&F/3E&F.xlsx]

## Sheet: Sheet1
No Ubiquilin
Barcode	Gravy	Agadir Score	Trial 1	Trial 2	Trial 3
5	1.87	0.52	0.060787	0.0165025	0.0397266
4	2.1	0.41	0.137809	0.0111533	0.0464154
3	2.29	0.75	0.200517	0.00890044	0.025253
2	2.59	5.64	0.220019	0.00913511	0.0293184
1	2.85	37.22	0.308605	0.00685871	0.0529896
0	3.14	77.65	0.127733	0.00104136	0.0204902
UBQLN1
Barcode	Gravy	Agadir Score	Trial 1	Trial 2	Trial 3
5	1.87	0.52	0.0921475	0.106556	0.189983
4	2.1	0.41	0.123277	0.0483514	0.152169
3	2.29	0.75	1.50543	0.947115	0.371889
2	2.59	5.64	1.73161	0.860962	0.415092
1	2.85	37.22	0.570712	0.184895	0.342065
0	3.14	77.65	0.143058	0.0828441	0.269968
UBQLN2
Barcode	Gravy	Agadir Score	Trial 1	Trial 2	Trial 3
5	1.87	0.52	0.38092	0.228011	0.424458
4	2.1	0.41	0.466029	0.285277	0.447574
3	2.29	0.75	1.71718	0.83333	0.490263
2	2.59	5.64	1.58276	0.730714	0.372936
1	2.85	37.22	1.31515	0.233733
0	3.14	77.65	1.13664	0.277632
UBQLN4
Barcode	Gravy	Agadir Score	Trial 1	Trial 2	Trial 3
5	1.87	0.52	0.0796267	0.0520391	0.129806
4	2.1	0.41	0.0964383	0.0603712	0.164006
3	2.29	0.75	0.298876	0.337556	0.438275
2	2.59	5.64	0.425996	0.291487	0.303538
1	2.85	37.22	0.46568	0.202269	0.281089
0	3.14	77.65	0.290492	0.0499609	0.363351
