# Supplementary material for: ALS mutations disrupt self-association between the ubiquilin STI1 hydrophobic groove and internal placeholder sequences
Source: EMBO J. 2026 Mar 20;45(8):2694–711. doi: 10.1038/s44318-026-00745-9 (PMC13083928; doi:10.1038/s44318-026-00745-9)
Supplement: Supplementary file 5 — Source data Fig. 4 [file 44318_2026_745_MOESM5_ESM.zip › Figure 4/Figure 4.xlsx]

## Sheet: Sheet1
Substrate Series	GRAVY	Agadir	UBQLN1 Avg. Binding	UBQLN2 Avg. Binding	UBQLN4 Avg. Binding			Figure	X-Axis	Left Y-Axis	Right Y-Axis	Bubble Size
Tom5	1.18	3.07	0.0369979	0.140291	0.0316805			4A	GRAVY	UBQLN1, UBQLN2, and UBQLN4
Tom5	1.4	2.04	0.0673926	0.199264	0.0489234			4B	Agadir	UBQLN1, UBQLN2, and UBQLN4
Sec61b	1.49	0.54	0.106222	0.25941	0.124652			4C	GRAVY	UBQLN2	Agadir
Tom5	1.61	2.92	0.102626	0.25548	0.0983478			4D	GRAVY	Agadir		UBQLN2
Sec61b	1.68	0.87	0.243815	0.92567	0.27097
Sec61b	1.86	0.87	1.92016	2.11647	1.24222
Omp25	1.87	0.52	0.0993519	0.304466	0.0658329
Tom5	1.91	15.67	0.142645	0.42539	0.142275
Sec61b	2.05	0.89	0.998047	0.897512	0.633025
Omp25	2.1	0.41	0.0858142	0.375653	0.0784047
Omp25	2.29	0.75	1.22627	1.27525	0.318216
Sec61b	2.33	29.37	0.339941	0.432826	0.201277
Vamp2	2.48	1.59	3.10677	2.66446	2.06693
Tom5	2.5	29.97	0.108828	0.309099	0.160259
Omp25	2.59	5.64	1.29629	1.15674	0.358742
Sec61b	2.63	30.23	0.0898091	0.350185	0.14078
Vamp2	2.75	1.8	2.34311	2.06543	1.58159
Omp25	2.85	37.22	0.377803	0.774443	0.333975
Tom5	2.87	44.9	0.118175	0.326172	0.0838795
Vamp2	3.01	1.62	2.22846	2.10702	1.8634
Omp25	3.14	77.65	0.112951	0.707137	0.170227
Vamp2	3.285	5.26	0.897647	1.34453	0.92073
Vamp2	3.5	6.36	1.04189	0.695598	0.672283
Vamp2	3.68	75.33	0.55008	0.348364	0.281155
