# Supplementary material for: ALS mutations disrupt self-association between the ubiquilin STI1 hydrophobic groove and internal placeholder sequences
Source: EMBO J. 2026 Mar 20;45(8):2694–711. doi: 10.1038/s44318-026-00745-9 (PMC13083928; doi:10.1038/s44318-026-00745-9)
Supplement: Supplementary file 6 — Source data Fig. 5 [file 44318_2026_745_MOESM6_ESM.zip]

Archive with 45 entries (40 files):
- Figure 5/
- Figure 5/5F/
- Figure 5/.DS_Store
- __MACOSX/Figure 5/._.DS_Store
- Figure 5/5C/
- Figure 5/5D/
- Figure 5/5E/
- Figure 5/5F/5F.xlsx
- __MACOSX/Figure 5/5F/._5F.xlsx
- Figure 5/5C/5C_PH1_P440L_Annotated.jpg
- __MACOSX/Figure 5/5C/._5C_PH1_P440L_Annotated.jpg
- Figure 5/5C/5C_PH2_P440L_annotated.jpg
- __MACOSX/Figure 5/5C/._5C_PH2_P440L_annotated.jpg
- Figure 5/5C/5C_PH1_NoUBQLN_WT_M446R_P189T_orginal.jpg
- __MACOSX/Figure 5/5C/._5C_PH1_NoUBQLN_WT_M446R_P189T_orginal.jpg
- Figure 5/5C/5C_PH1_P440L_Orginal.jpg
- __MACOSX/Figure 5/5C/._5C_PH1_P440L_Orginal.jpg
- Figure 5/5C/5C_PH2_NoUBQLN_Original.jpg
- __MACOSX/Figure 5/5C/._5C_PH2_NoUBQLN_Original.jpg
- Figure 5/5C/5C_PH2_WT_M446R_P189T_Orginal.jpg
- __MACOSX/Figure 5/5C/._5C_PH2_WT_M446R_P189T_Orginal.jpg
- Figure 5/5C/5C_PH2_NoUBQLN_annotated.jpg
- __MACOSX/Figure 5/5C/._5C_PH2_NoUBQLN_annotated.jpg
- Figure 5/5C/5C_PH2_P440L_orginal.jpg
- __MACOSX/Figure 5/5C/._5C_PH2_P440L_orginal.jpg
- Figure 5/5C/5C_PH3_NOUBQLN_WT_P440L_annotated.jpg
- __MACOSX/Figure 5/5C/._5C_PH3_NOUBQLN_WT_P440L_annotated.jpg
- Figure 5/5C/5C_PH1_NoUBQLN_WT_M446R_P189T_annotated.jpg
- __MACOSX/Figure 5/5C/._5C_PH1_NoUBQLN_WT_M446R_P189T_annotated.jpg
- Figure 5/5C/5C_PH3_NOUBQLN_WT_P440L_Orginal.jpg
- __MACOSX/Figure 5/5C/._5C_PH3_NOUBQLN_WT_P440L_Orginal.jpg
- Figure 5/5C/5C_PH2_WT_M446R_P189T_Annotated.jpg
- __MACOSX/Figure 5/5C/._5C_PH2_WT_M446R_P189T_Annotated.jpg
- Figure 5/5C/5C_PH3_P189T_annotated.jpg
- __MACOSX/Figure 5/5C/._5C_PH3_P189T_annotated.jpg
- Figure 5/5C/5C_PH3_M446R_annotated.jpg
- __MACOSX/Figure 5/5C/._5C_PH3_M446R_annotated.jpg
- Figure 5/5C/5C_PH3_M446R_Orginal.jpg
- __MACOSX/Figure 5/5C/._5C_PH3_M446R_Orginal.jpg
- Figure 5/5C/5C_PH3_P189T_Orginal.jpg
- __MACOSX/Figure 5/5C/._5C_PH3_P189T_Orginal.jpg
- Figure 5/5D/5D.xlsx
- __MACOSX/Figure 5/5D/._5D.xlsx
- Figure 5/5E/5E.xlsx
- __MACOSX/Figure 5/5E/._5E.xlsx
