# Supplementary material for: ALS mutations disrupt self-association between the ubiquilin STI1 hydrophobic groove and internal placeholder sequences
Source: EMBO J. 2026 Mar 20;45(8):2694–711. doi: 10.1038/s44318-026-00745-9 (PMC13083928; doi:10.1038/s44318-026-00745-9)
Supplement: Supplementary file 6 — Source data Fig. 5 [file 44318_2026_745_MOESM6_ESM.zip › Figure 5/5F/5F.xlsx]

## Sheet: Sheet1
	No UBQLN	WT	P189T	P440L	M446R
Trial 1	7.46085	48.543	1.69866	52.2751	52.097
Trial 2	2.19222	28.8184	14.9531	55.1134	44.618
Trial 3	4.75684	59.1919	27.6624	67.4337	32.5326
Trial 4	5.16803	37.1628		40.3528	48.1894
Trial 5	6.70557	54.5137		34.048	54.588
Trial 6	2.81692	47.8881		47.5152	47.1863
Trial 7		53.6414		50.2804
