# Supplementary material for: ALS mutations disrupt self-association between the ubiquilin STI1 hydrophobic groove and internal placeholder sequences
Source: EMBO J. 2026 Mar 20;45(8):2694–711. doi: 10.1038/s44318-026-00745-9 (PMC13083928; doi:10.1038/s44318-026-00745-9)
Supplement: Supplementary file 6 — Source data Fig. 5 [file 44318_2026_745_MOESM6_ESM.zip › Figure 5/5D/5D.xlsx]

## Sheet: Sheet1
	No UBQLN	WT	P189T	P440L	M446R
Trial 1	1.93063	34.5019	38.5992	41.1529	24.8911
Trial 2	5.93199	56.9772	5.26603	37.6103	51.8189
Trial 3	5.1064	55.3724	4.03316	26.3002	52.807
Trial 4	6.43942	83.3095	4.50989	38.7589	31.2564
Trial 5	5.10261	43.7997	4.64896	25.3861
Trial 6	3.11669	51.9398	9.91511	50.1615
Trial 7	6.71175	53.4044	1.90696	31.1124
Trial 8	6.92754	42.715	25.2628
Trial 9	2.55921	68.4906	22.2538
Trial 10	3.57215	59.8118	20.3762
Trial 11	2.03422		23.5764
