# Supplementary material for: ALS mutations disrupt self-association between the ubiquilin STI1 hydrophobic groove and internal placeholder sequences
Source: EMBO J. 2026 Mar 20;45(8):2694–711. doi: 10.1038/s44318-026-00745-9 (PMC13083928; doi:10.1038/s44318-026-00745-9)
Supplement: Supplementary file 6 — Source data Fig. 5 [file 44318_2026_745_MOESM6_ESM.zip › Figure 5/5E/5E.xlsx]

## Sheet: Sheet1
	No UBQLN	WT	P189T	P440L	M446R
Trial 1	1.20928	50.9481	1.45934	84.0916	87.2591
Trial 2	2.13774	64.4884	9.9269	109.221	25.5935
Trial 3	2.73724	46.4341	5.24277	83.4751	36.8723
Trial 4	4.83351		2.58353		48.3973
