# Supplementary material for: ALS mutations disrupt self-association between the ubiquilin STI1 hydrophobic groove and internal placeholder sequences
Source: EMBO J. 2026 Mar 20;45(8):2694–711. doi: 10.1038/s44318-026-00745-9 (PMC13083928; doi:10.1038/s44318-026-00745-9)
Supplement: Supplementary file 7 — Source data Fig. 6 [file 44318_2026_745_MOESM7_ESM.zip]

Archive with 23 entries (20 files):
- Figure 6/
- Figure 6/.DS_Store
- __MACOSX/Figure 6/._.DS_Store
- Figure 6/6B/
- Figure 6/6C/
- Figure 6/6B/6B_NoUBQLN_annotated.jpg
- __MACOSX/Figure 6/6B/._6B_NoUBQLN_annotated.jpg
- Figure 6/6B/6B_WT_Orginal.jpg
- __MACOSX/Figure 6/6B/._6B_WT_Orginal.jpg
- Figure 6/6B/6B_WT_Annotated.jpg
- __MACOSX/Figure 6/6B/._6B_WT_Annotated.jpg
- Figure 6/6B/6B_P189T_P440L_Orginal.jpg
- __MACOSX/Figure 6/6B/._6B_P189T_P440L_Orginal.jpg
- Figure 6/6B/6B_NOUBQLN_Orinal.jpg
- __MACOSX/Figure 6/6B/._6B_NOUBQLN_Orinal.jpg
- Figure 6/6B/6B_P189T_P440L_annotated.jpg
- __MACOSX/Figure 6/6B/._6B_P189T_P440L_annotated.jpg
- Figure 6/6B/6B_M446R_annotated.jpg
- __MACOSX/Figure 6/6B/._6B_M446R_annotated.jpg
- Figure 6/6B/6B_M446R_Orginal.jpg
- __MACOSX/Figure 6/6B/._6B_M446R_Orginal.jpg
- Figure 6/6C/6C.xlsx
- __MACOSX/Figure 6/6C/._6C.xlsx
