# Supplementary material for: ALS mutations disrupt self-association between the ubiquilin STI1 hydrophobic groove and internal placeholder sequences
Source: EMBO J. 2026 Mar 20;45(8):2694–711. doi: 10.1038/s44318-026-00745-9 (PMC13083928; doi:10.1038/s44318-026-00745-9)
Supplement: Supplementary file 7 — Source data Fig. 6 [file 44318_2026_745_MOESM7_ESM.zip › Figure 6/6C/6C.xlsx]

## Sheet: Sheet1
	No UBQLN	WT	P189T	P440L	M446R
Trial 1	1.74874	65.1261	7.78493	38.5161	38.202
Trial 2	3.32342	45.4586	1.2027	64.4594	36.7862
Trial 3	1.85944	37.5665	1.50891	21.4	30.76
Trial 4	2.07764	23.6154	7.16804	34.8389	43.4503
Trial 5	3.57903	29.1576	5.56787	43.7948	25.8964
