# Supplementary material for: ALS mutations disrupt self-association between the ubiquilin STI1 hydrophobic groove and internal placeholder sequences
Source: EMBO J. 2026 Mar 20;45(8):2694–711. doi: 10.1038/s44318-026-00745-9 (PMC13083928; doi:10.1038/s44318-026-00745-9)
Supplement: Supplementary file 8 — Appendix Figure S2 Source Data [file 44318_2026_745_MOESM8_ESM.zip]

Archive with 6 entries (4 files):
- Appendix Figure S2/
- Appendix Figure S2/.DS_Store
- __MACOSX/Appendix Figure S2/._.DS_Store
- Appendix Figure S2/S2B/
- Appendix Figure S2/S2B/S2B.xlsx
- __MACOSX/Appendix Figure S2/S2B/._S2B.xlsx
