# Supplementary material for: ALS mutations disrupt self-association between the ubiquilin STI1 hydrophobic groove and internal placeholder sequences
Source: EMBO J. 2026 Mar 20;45(8):2694–711. doi: 10.1038/s44318-026-00745-9 (PMC13083928; doi:10.1038/s44318-026-00745-9)
Supplement: Supplementary file 8 — Appendix Figure S2 Source Data [file 44318_2026_745_MOESM8_ESM.zip › Appendix Figure S2/S2B/S2B.xlsx]

## Sheet: Sheet1
Volume (mL)	STI1-FrzS-DTMD Triple mutant	STI1-FrzS-DTMD	STI1-FrzS-TMD	Standard	Standard	Standard	Standard
0.00166017	0.285004	0.187436	0.004205	0.003152	0	0.002044	0.00053
0.00992835	-0.0689682	0.0039711	0.00287	0.002696	0.000193	0.001361	6.03e-05
0.026595	-0.0688572	-0.0002339	0.002699	0.002635	0.000217	0.001713	9.99e-05
0.0432616	-0.0674916	-0.0002328	0.002668	0.002622	0.000209	0.001663	9.44e-05
0.0599283	-0.0662265	-0.0002351	0.002668	0.002626	0.000205	0.001626	6.8e-05
0.0765949	-0.0649692	-0.0002292	0.002637	0.002612	0.000211	0.001604	6.03e-05
0.0932616	-0.0637877	-0.0001294	0.002646	0.00261	0.000212	0.001636	6.47e-05
0.109928	-0.0625592	-0.0001235	0.002631	0.002592	0.000205	0.001668	7.9e-05
0.126595	-0.061345	-8.431e-05	0.002608	0.002574	0.000201	0.001644	7.46e-05
0.143262	-0.0601047	-5.344e-05	0.002601	0.002564	0.000191	0.001642	6.58e-05
0.159928	-0.0588905	5.9377e-06	0.002599	0.002569	0.000194	0.001609	5.93e-05
0.176595	-0.0577338	-1.663e-05	0.002627	0.002568	0.000191	0.001611	3.73e-05
0.193262	-0.0566097	-1.069e-05	0.002627	0.002589	0.000189	0.001596	5.93e-05
0.209928	-0.0555561	0	0.0026	0.002576	0.000187	0.001617	7.02e-05
0.226595	-0.0545978	3.0876e-05	0.00263	0.002575	0.000194	0.001574	4.83e-05
0.243261	-0.0534985	3.6813e-05	0.002621	0.002564	0.000193	0.001589	5.27e-05
0.259928	-0.0524344	4.7501e-05	0.002604	0.002565	0.000187	0.001579	5.38e-05
0.276595	-0.0513965	7.8377e-05	0.002614	0.002557	0.000199	0.00155	4.28e-05
0.293261	-0.0503729	0.00010094	0.002611	0.002575	0.000192	0.001571	4.61e-05
0.309928	-0.0493768	0.00013182	0.002599	0.002562	0.000188	0.001555	4.17e-05
0.326595	-0.048425	0.00019594	0.002576	0.002562	0.000188	0.00154	4.83e-05
0.343261	-0.0474733	0.00022207	0.002554	0.002592	0.000189	0.00151	3.07e-05
0.359928	-0.0465176	0.00029451	0.002594	0.002557	0.000187	0.001501	2.08e-05
0.376595	-0.0456624	0.00028976	0.002602	0.002575	0.000181	0.001514	1.21e-05
0.393261	-0.0447825	0.00032776	0.002608	0.002564	0.000174	0.001486	2.08e-05
0.409928	-0.0439025	0.00035032	0.002608	0.002579	0.000184	0.001495	1.65e-05
0.426595	-0.0430944	0.00037051	0.002577	0.002558	0.000187	0.001491	1.54e-05
0.443261	-0.0421987	0.00038476	0.00258	0.002563	0.000176	0.001514	2.08e-05
0.459928	-0.0414702	0.00042039	0.002599	0.002587	0.00019	0.00145	4.39e-05
0.476595	-0.0406582	0.0004382	0.002559	0.002583	0.000184	0.001452	2.41e-05
0.493262	-0.0398827	0.00041326	0.00257	0.002574	0.000188	0.00145	2.3e-05
0.504492	-0.0388761	0.00050708	0.002627	0.002591	0.000192	0.001458	3.29e-05
0.517383	-0.0382729	0.00054508	0.002663	0.002598	0.000197	0.001534	6.36e-05
0.534049	-0.0376684	0.00057477	0.002634	0.002592	0.000205	0.001532	5.16e-05
0.550716	-0.0369856	0.00058783	0.002609	0.002587	0.000194	0.001508	3.84e-05
0.567383	-0.0362793	0.00060089	0.00257	0.002586	0.000185	0.00152	2.63e-05
0.584049	-0.0357113	0.0006187	0.002584	0.002569	0.000185	0.001491	4.83e-05
0.600716	-0.035069	0.00065908	0.002577	0.002581	0.000187	0.001489	3.73e-05
0.617383	-0.0343379	0.00072558	0.002584	0.002589	0.000176	0.001518	3.18e-05
0.63405	-0.0337412	0.00067689	0.002565	0.002561	0.000179	0.001501	2.63e-05
0.650717	-0.033108	0.00073508	0.002553	0.002576	0.000168	0.00151	2.08e-05
0.667383	-0.0324827	0.00074458	0.002585	0.002567	0.000173	0.001521	1.54e-05
0.68405	-0.03201	0.00075527	0.002602	0.002565	0.000182	0.001531	7.68e-06
0.700717	-0.0314069	0.00080515	0.002608	0.00256	0.00017	0.0015	1.1e-05
0.717383	-0.0307985	0.00077308	0.002601	0.002555	0.000164	0.001551	2.08e-05
0.73405	-0.0302292	0.00083365	0.002571	0.002541	0.000172	0.001513	2.19e-05
0.750717	-0.0297148	0.00085146	0.002594	0.002529	0.000173	0.001528	3.4e-05
0.767384	-0.0291104	0.00089777	0.002579	0.002563	0.000179	0.00152	3.07e-05
0.78405	-0.0285451	0.00087402	0.002594	0.002554	0.000185	0.001499	2.52e-05
0.800717	-0.0280685	0.00091677	0.002558	0.002563	0.000186	0.001513	3.07e-05
0.817384	-0.0276129	0.00091202	0.002584	0.002569	0.000181	0.001514	3.84e-05
0.834051	-0.0270776	0.0009619	0.002561	0.002549	0.000188	0.001549	3.4e-05
0.850717	-0.0265541	0.00103434	0.002582	0.002548	0.000186	0.001499	1.65e-05
0.867384	-0.0261311	0.00102365	0.002596	0.002545	0.000175	0.001518	3.29e-05
0.884051	-0.0256049	0.00102721	0.002589	0.002557	0.000176	0.001482	3.84e-05
0.900717	-0.0251075	0.00110084	0.002536	0.00256	0.000169	0.001522	3.07e-05
0.917384	-0.0247328	0.00110322	0.002531	0.002557	0.000171	0.00146	3.18e-05
0.934051	-0.0242719	0.00109609	0.002552	0.002568	0.000186	0.001494	2.19e-05
0.950717	-0.0237588	0.0011234	0.002556	0.002557	0.00019	0.001517	4.28e-05
0.967384	-0.0233776	0.00169936	0.002547	0.002571	0.000179	0.001488	2.96e-05
0.984051	-0.0229559	0.00326452	0.002521	0.002557	0.000173	0.001502	2.85e-05
1.00072	-0.0225198	0.00302939	0.002553	0.002536	0.000164	0.001521	4.72e-05
1.01738	-0.0221504	0.00225987	0.002543	0.002555	0.000176	0.0015	3.07e-05
1.03405	-0.0217274	0.00179911	0.002537	0.002566	0.000175	0.001477	2.3e-05
1.05072	-0.0213487	0.00156992	0.002533	0.002576	0.000171	0.001489	3.07e-05
1.06738	-0.0210015	0.00146304	0.002532	0.002594	0.000164	0.001486	3.4e-05
1.08405	-0.0206529	0.00144285	0.002534	0.002577	0.000172	0.00149	1.32e-05
1.10072	-0.0202625	0.00146779	0.002531	0.002589	0.000175	0.001506	1.76e-05
1.11738	-0.0198186	0.00146423	0.00254	0.002552	0.000164	0.001505	1.1e-05
1.13405	-0.0195131	0.0014191	0.00254	0.002555	0.000165	0.00147	2.74e-05
1.15072	-0.0191397	0.00141316	0.002544	0.002585	0.000171	0.001472	3.07e-05
1.16738	-0.0189021	0.0014761	0.002562	0.002594	0.000161	0.001487	2.3e-05
1.18405	-0.0184804	0.00145473	0.002516	0.002573	0.00015	0.001482	3.51e-05
1.20071	-0.0182793	0.00147966	0.002511	0.002542	0.000151	0.001493	1.87e-05
1.21738	-0.0179072	0.00150223	0.002512	0.002565	0.00016	0.001469	1.76e-05
1.23405	-0.0176514	0.00152717	0.002512	0.002566	0.000162	0.001439	1.21e-05
1.25071	-0.017325	0.00153429	0.002516	0.00256	0.000153	0.001476	1.87e-05
1.26738	-0.0170012	0.00157942	0.002536	0.002561	0.000143	0.001448	3.51e-05
1.28405	-0.0166774	0.0015616	0.002523	0.002565	0.000144	0.001465	2.63e-05
1.30071	-0.0163993	0.00158892	0.002546	0.00256	0.000151	0.001464	0
1.31738	-0.0161238	0.00164354	0.002519	0.002552	0.000138	0.001456	1.76e-05
1.33405	-0.0158771	0.00164354	0.002507	0.002558	0.000139	0.001441	1.43e-05
1.35071	-0.0156107	0.00166729	0.002495	0.002542	0.000139	0.001421	2.85e-05
1.36738	-0.0153026	0.00169223	0.002498	0.00257	0.000144	0.001452	3.29e-06
1.38405	-0.015001	0.00166729	0.002506	0.002579	0.000138	0.001427	1.43e-05
1.40071	-0.0147334	0.00166254	0.002473	0.002584	0.000143	0.00144	0
1.41738	-0.014407	0.00175873	0.002496	0.00256	0.000144	0.001426	2.3e-05
1.43404	-0.0142125	0.00177061	0.0025	0.002547	0.00015	0.001471	1.54e-05
1.45071	-0.0139657	0.00176111	0.002524	0.002548	0.000152	0.001453	2.85e-05
1.46738	-0.0136994	0.00177061	0.002522	0.002569	0.000146	0.001432	7.68e-06
1.48404	-0.0134487	0.00176348	0.002524	0.002568	0.000148	0.001439	6.58e-06
1.50071	-0.013151	0.00183592	0.002517	0.002546	0.000153	0.001431	2.19e-05
1.51738	-0.0129748	0.00178723	0.002507	0.002589	0.000152	0.001462	1.54e-05
1.53404	-0.0127189	0.00183117	0.002501	0.002565	0.000149	0.001454	2.41e-05
1.55071	-0.0125022	0.00184067	0.002483	0.002557	0.000156	0.00145	5.16e-05
1.56738	-0.0122972	0.00183117	0.002511	0.002558	0.000155	0.001445	3.18e-05
1.58404	-0.0121001	0.00187274	0.00253	0.002544	0.00015	0.001436	2.96e-05
1.60071	-0.0118846	0.00188224	0.002529	0.002553	0.000159	0.001446	2.96e-05
1.61737	-0.0116992	0.00192618	0.002525	0.002571	0.000168	0.001463	2.08e-05
1.63404	-0.0114133	0.0019333	0.002503	0.002565	0.000168	0.001454	1.21e-05
1.65071	-0.0111483	0.00192024	0.002499	0.002551	0.000163	0.001464	1.76e-05
1.66737	-0.011019	0.00195943	0.0025	0.002564	0.000161	0.001473	1.76e-05
1.68404	-0.0108402	0.0019998	0.002508	0.002549	0.000156	0.001474	2.74e-05
1.70071	-0.0106195	0.00201168	0.002503	0.002545	0.000161	0.001493	2.52e-05
1.71737	-0.0105177	0.00203187	0.002502	0.002557	0.000157	0.001508	2.41e-05
1.73404	-0.0102997	0.00203662	0.002512	0.002533	0.000162	0.001504	2.85e-05
1.75071	-0.0101378	0.00210431	0.002495	0.002527	0.000168	0.001511	2.08e-05
1.76737	-0.009938	0.00213281	0.002487	0.002536	0.00017	0.001515	2.96e-05
1.78404	-0.0097592	0.00209599	0.002498	0.002516	0.000169	0.001527	1.43e-05
1.80071	-0.0094994	0.00207343	0.002508	0.002529	0.000172	0.001529	2.3e-05
1.81737	-0.0093858	0.00214112	0.002491	0.002519	0.000178	0.001525	3.07e-05
1.83404	-0.0091299	0.00211618	0.002514	0.002539	0.000175	0.001539	2.96e-05
1.8507	-0.0090385	0.00215656	0.002497	0.002531	0.000182	0.001529	2.63e-05
1.86737	-0.0088688	0.00220406	0.002508	0.002535	0.000173	0.00152	3.51e-05
1.88404	-0.0086729	0.00217793	0.002489	0.002522	0.000166	0.001527	2.08e-05
1.9007	-0.0085176	0.00219693	0.002467	0.002545	0.000174	0.001526	2.52e-05
1.91737	-0.0084353	0.00219931	0.002499	0.002556	0.000169	0.001543	2.19e-05
1.93404	-0.0082617	0.00221118	0.002485	0.002536	0.000179	0.00153	2.52e-05
1.9507	-0.0081651	0.00222187	0.00251	0.002555	0.000177	0.001502	3.4e-05
1.96737	-0.0079966	0.00224443	0.002493	0.002542	0.000177	0.001501	2.74e-05
1.98404	-0.0078191	0.00223731	0.002533	0.002518	0.000182	0.001511	1.76e-05
2.0007	-0.0076324	0.00226818	0.002515	0.002529	0.000181	0.001507	0
2.01737	-0.0075319	0.00231687	0.002514	0.00255	0.000186	0.001493	1.43e-05
2.03404	-0.0073452	0.00231687	0.002489	0.002541	0.000172	0.001508	1.32e-05
2.0507	-0.0071545	0.00229312	0.002498	0.002531	0.000168	0.001488	2.41e-05
2.06737	-0.0070697	0.00235012	0.002502	0.002532	0.000164	0.001502	2.41e-05
2.08403	-0.0069156	0.00236794	0.002535	0.002514	0.000172	0.001488	2.74e-05
2.1007	-0.006772	0.00234656	0.002525	0.002517	0.00017	0.001477	3.4e-05
2.11737	-0.0066245	0.00237388	0.002511	0.002539	0.000162	0.001545	2.96e-05
2.13403	-0.0065305	0.00241069	0.00252	0.002532	0.000163	0.001534	2.96e-05
2.1507	-0.0063803	0.0024475	0.002489	0.002536	0.000167	0.00153	2.08e-05
2.16737	-0.0062641	0.00243919	0.002492	0.002551	0.000172	0.001548	1.76e-05
2.18403	-0.0060957	0.00243444	0.002504	0.002556	0.000174	0.00153	2.85e-05
2.2007	-0.0059874	0.002419	0.00251	0.002571	0.000169	0.001537	2.41e-05
2.21737	-0.0058529	0.00241781	0.002477	0.002576	0.000168	0.001519	4.39e-05
2.23403	-0.0057811	0.00250688	0.002505	0.002565	0.00017	0.001505	3.51e-05
2.2507	-0.0055879	0.00244156	0.002503	0.002582	0.000175	0.001522	2.96e-05
2.26736	-0.0055187	0.00249619	0.002497	0.002574	0.00018	0.001547	2.74e-05
2.28403	-0.0053972	0.00253182	0.002458	0.002548	0.000168	0.001532	4.28e-05
2.3007	-0.0052719	0.00247957	0.002491	0.002559	0.000167	0.001526	3.73e-05
2.31736	-0.005127	0.002533	0.002498	0.002568	0.000175	0.001519	3.18e-05
2.33403	-0.0050017	0.00263988	0.002487	0.002535	0.000164	0.00151	2.85e-05
2.3507	-0.0049063	0.00259119	0.00251	0.002519	0.000167	0.001542	3.29e-05
2.36736	-0.004764	0.00257576	0.002495	0.002504	0.000173	0.001519	2.74e-05
2.38403	-0.0046661	0.00255913	0.002481	0.002492	0.000172	0.001511	2.52e-05
2.4007	-0.0045656	0.00255794	0.002477	0.002515	0.00018	0.001537	8.78e-06
2.41736	-0.0044037	0.00258407	0.002461	0.002479	0.000182	0.001535	5.49e-06
2.43403	-0.0042457	0.00255913	0.00247	0.002491	0.000181	0.001539	1.76e-05
2.4507	-0.004187	0.00262326	0.00249	0.002512	0.000186	0.001538	3.62e-05
2.46736	-0.0040878	0.00261376	0.002477	0.00252	0.000184	0.001513	2.41e-05
2.48403	-0.0040212	0.00263988	0.002494	0.002523	0.000169	0.001522	2.08e-05
2.50069	-0.0039037	0.00263632	0.002498	0.002528	0.000171	0.001497	3.84e-05
2.51736	-0.0037731	0.00265413	0.002495	0.00253	0.000179	0.00151	5.05e-05
2.53403	-0.0037274	0.00272657	0.002475	0.002513	0.000169	0.001533	4.83e-05
2.55069	-0.0035825	0.00275626	0.002472	0.002516	0.000182	0.00151	4.83e-05
2.56736	-0.0035029	0.00267432	0.002474	0.002528	0.000178	0.001513	5.6e-05
2.58403	-0.0033867	0.00275507	0.002472	0.002511	0.000184	0.001527	3.95e-05
2.60069	-0.003324	0.00280495	0.002465	0.002488	0.000171	0.001515	3.4e-05
2.61736	-0.0032261	0.00275389	0.00247	0.002507	0.000172	0.001497	5.16e-05
2.63403	-0.0031216	0.00268263	0.002482	0.002501	0.000173	0.001538	4.94e-05
2.65069	-0.0030172	0.00272776	0.002484	0.002521	0.000177	0.001549	4.83e-05
2.66736	-0.0028905	0.00282395	0.002494	0.00249	0.000179	0.001519	4.83e-05
2.68403	-0.0027456	0.00287501	0.002496	0.002504	0.000177	0.001527	4.17e-05
2.70069	-0.0026999	0.00278001	0.002504	0.002524	0.000191	0.001508	4.39e-05
2.71736	-0.002619	0.0028382	0.002471	0.002538	0.000175	0.001491	3.73e-05
2.73402	-0.0024767	0.00282039	0.00248	0.002515	0.000161	0.001507	3.84e-05
2.75069	-0.0024532	0.00282989	0.002509	0.002509	0.000167	0.001496	1.21e-05
2.76736	-0.0023683	0.0028477	0.002538	0.002486	0.00017	0.001519	2.19e-05
2.78402	-0.0023148	0.00281682	0.002517	0.002501	0.000173	0.001513	2.19e-05
2.80069	-0.0022129	0.00280376	0.002516	0.002508	0.000185	0.001496	2.08e-05
2.81736	-0.002149	0.00286314	0.002509	0.002524	0.000179	0.001484	2.19e-05
2.83402	-0.0020315	0.00282751	0.002491	0.002516	0.000175	0.001485	1.1e-05
2.85069	-0.0019322	0.00287383	0.002514	0.00251	0.000176	0.001488	2.19e-05
2.86736	-0.0018095	0.00287501	0.002501	0.002491	0.000182	0.00151	1.54e-05
2.88402	-0.0017586	0.00290351	0.002483	0.002522	0.00019	0.001502	6.58e-06
2.90069	-0.0016555	0.00288214	0.002457	0.002504	0.000196	0.001531	2.74e-05
2.91735	-0.0016045	0.00294745	0.002462	0.002503	0.000192	0.001511	2.96e-05
2.93402	-0.0015536	0.00294508	0.002482	0.002524	0.000197	0.0015	4.39e-05
2.95069	-0.0014662	0.0029712	0.002477	0.002534	0.000207	0.001494	2.3e-05
2.96735	-0.0013121	0.00297595	0.002457	0.002521	0.000198	0.001486	4.61e-05
2.98402	-0.0012925	0.00296408	0.00246	0.002518	0.000192	0.001519	4.06e-05
3.00069	-0.0012299	0.00296764	0.002466	0.002567	0.000189	0.001492	5.71e-05
3.01735	-0.0010862	0.00298427	0.00247	0.002556	0.000189	0.001563	5.49e-05
3.03402	-0.0010823	0.00299258	0.002439	0.00255	0.000189	0.001516	4.28e-05
3.05069	-0.0009648	0.00298902	0.002475	0.002545	0.000194	0.001532	4.72e-05
3.06736	-0.0009139	0.00299852	0.002488	0.002561	0.000197	0.001514	4.83e-05
3.08403	-0.0008421	0.00300089	0.002481	0.002549	0.000183	0.001534	3.62e-05
3.1007	-0.0007429	0.0030092	0.002488	0.002569	0.000187	0.001528	3.73e-05
3.11736	-0.0007259	0.00306858	0.002481	0.002549	0.000193	0.001524	3.84e-05
3.13403	-0.0006593	0.00301514	0.002477	0.002561	0.000188	0.001503	1.1e-05
3.1507	-0.0005418	0.00300564	0.002469	0.002565	0.000196	0.001517	1.65e-05
3.16737	-0.0004609	0.00310658	0.002482	0.002566	0.000186	0.001511	1.98e-05
3.18404	-0.0003669	0.00308046	0.002455	0.002557	0.000182	0.001518	2.63e-05
3.20071	-0.0003408	0.00308521	0.002497	0.002558	0.000177	0.001526	2.52e-05
3.21737	-0.0002742	0.00310539	0.00246	0.002574	0.000176	0.001534	3.4e-05
3.23404	-0.0002324	0.00304839	0.00246	0.002551	0.000178	0.001516	2.3e-05
3.25071	-0.0001031	0.0031339	0.002476	0.002539	0.000189	0.001522	3.29e-05
3.26738	-9.792e-05	0.00313271	0.002474	0.002523	0.000192	0.001531	2.74e-05
3.28405	0	0.0031529	0.002471	0.00252	0.000189	0.001519	4.39e-05
3.30072	-7.833e-06	0.00313983	0.002472	0.002523	0.000176	0.001539	5.6e-05
3.31738	2.6111e-05	0.0031529	0.002457	0.002503	0.000193	0.001494	5.71e-05
3.33405	0.00019061	0.00321465	0.002482	0.002502	0.000195	0.001543	3.29e-05
3.35072	0.00022717	0.00319565	0.002477	0.002494	0.000199	0.001538	3.51e-05
3.36739	0.00029767	0.0032004	0.002488	0.002534	0.000197	0.001535	4.94e-05
3.38406	0.00026373	0.00318852	0.002479	0.002562	0.000185	0.001529	5.6e-05
3.40073	0.00043476	0.00322652	0.002461	0.002565	0.000187	0.001522	5.05e-05
3.41739	0.00045303	0.00323127	0.002468	0.002568	0.000189	0.00153	4.94e-05
3.43406	0.00052745	0.00320396	0.00249	0.002543	0.000189	0.001506	5.27e-05
3.45073	0.00061754	0.00319921	0.002479	0.002571	0.000187	0.00151	5.27e-05
3.4674	0.00066584	0.00324671	0.002486	0.002559	0.000188	0.00152	4.28e-05
3.48407	0.00074287	0.00324434	0.002477	0.002563	0.000192	0.001523	2.41e-05
3.50074	0.00082251	0.00321227	0.002505	0.002552	0.000179	0.001514	3.62e-05
3.5174	0.00081468	0.00329421	0.002526	0.00255	0.000177	0.001514	2.96e-05
3.53407	0.00089693	0.00327165	0.002511	0.00255	0.000184	0.001494	2.96e-05
3.55074	0.0010066	0.00330846	0.002518	0.002545	0.000188	0.001492	4.39e-05
3.56741	0.00099746	0.00329777	0.002493	0.002554	0.000186	0.0015	3.07e-05
3.58408	0.00108101	0.00326215	0.002518	0.00258	0.000182	0.001519	2.08e-05
3.60075	0.00117502	0.00331796	0.002485	0.002561	0.000176	0.001513	5.16e-05
3.61741	0.00123768	0.00332984	0.002494	0.002585	0.00018	0.001519	3.4e-05
3.63408	0.00129513	0.00328471	0.0025	0.00258	0.000189	0.001504	5.49e-05
3.65075	0.00129252	0.00327759	0.002467	0.002558	0.000188	0.00151	3.73e-05
3.66742	0.00142046	0.00329065	0.002466	0.002553	0.000195	0.001553	5.49e-05
3.68409	0.00149749	0.00334884	0.002484	0.002556	0.00019	0.001499	4.94e-05
3.70076	0.00150924	0.00333934	0.002473	0.002582	0.000193	0.001501	4.61e-05
3.71742	0.00149227	0.00331678	0.0025	0.002567	0.000188	0.001534	4.83e-05
3.73409	0.00164502	0.00329659	0.0025	0.002566	0.000194	0.001535	3.18e-05
3.75076	0.00162936	0.00335715	0.002485	0.002548	0.0002	0.001517	4.39e-05
3.76743	0.00170116	0.0033714	0.002479	0.002569	0.000205	0.001531	4.83e-05
3.7841	0.00173641	0.00336546	0.002484	0.002576	0.0002	0.001498	4.72e-05
3.80077	0.00172727	0.00335596	0.002486	0.002581	0.000202	0.001505	4.28e-05
3.81743	0.00184347	0.00336309	0.002508	0.002574	0.000195	0.001492	5.05e-05
3.8341	0.00189178	0.0033619	0.002489	0.002556	0.000198	0.001509	5.6e-05
3.85077	0.00203931	0.00340703	0.002471	0.002563	0.000195	0.0015	6.25e-05
3.86744	0.00204061	0.0034189	0.002492	0.002569	0.000189	0.001512	5.82e-05
3.88411	0.00207717	0.00340346	0.002492	0.002556	0.000176	0.001519	4.17e-05
3.90078	0.00209022	0.00340109	0.002469	0.002566	0.000189	0.001499	4.17e-05
3.91744	0.00207064	0.00339278	0.002466	0.002562	0.000186	0.001502	4.06e-05
3.93411	0.00221947	0.00340465	0.002478	0.002568	0.000182	0.001542	3.73e-05
3.95078	0.00235134	0.00340465	0.002484	0.002578	0.00019	0.001508	5.05e-05
3.96745	0.00230042	0.00338921	0.002492	0.002597	0.000187	0.001496	6.25e-05
3.98412	0.00240748	0.00340228	0.002498	0.002554	0.000184	0.001505	5.82e-05
4.00079	0.00245578	0.00343078	0.002504	0.002555	0.000182	0.001508	5.71e-05
4.01745	0.00242967	0.00339159	0.002514	0.002566	0.000188	0.001508	5.82e-05
4.03412	0.00245448	0.00343434	0.002499	0.00256	0.000182	0.001512	8.45e-05
4.05079	0.00252498	0.00343553	0.002491	0.002554	0.000195	0.001526	5.49e-05
4.06746	0.00247537	0.00348303	0.00249	0.002552	0.00018	0.001514	6.14e-05
4.08413	0.00258765	0.0034569	0.002494	0.002564	0.000179	0.001526	6.03e-05
4.1008	0.00265031	0.00346997	0.002512	0.002562	0.000178	0.001496	5.38e-05
4.11746	0.00272995	0.0034664	0.002534	0.002563	0.000181	0.001525	4.83e-05
4.13413	0.00277173	0.0034664	0.002525	0.002565	0.000175	0.001519	3.73e-05
4.1508	0.00279523	0.00346284	0.002532	0.002563	0.000172	0.001513	5.71e-05
4.16747	0.00281612	0.00348422	0.002521	0.002573	0.000172	0.001513	5.71e-05
4.18414	0.00287226	0.00347947	0.002497	0.002578	0.000166	0.00153	5.05e-05
4.20081	0.00290751	0.00350084	0.002518	0.002536	0.000173	0.001531	4.61e-05
4.21747	0.00296235	0.00349372	0.002509	0.002551	0.000164	0.001541	4.72e-05
4.23414	0.00298585	0.0034854	0.002518	0.002552	0.000165	0.001517	4.83e-05
4.25081	0.00299629	0.00350678	0.002489	0.00255	0.00017	0.001534	5.16e-05
4.26748	0.00307463	0.00356141	0.002521	0.002555	0.000169	0.001508	4.72e-05
4.28415	0.00313468	0.00351984	0.002493	0.00255	0.000179	0.001501	3.51e-05
4.30082	0.00314252	0.00359585	0.002496	0.00257	0.000186	0.00149	5.38e-05
4.31748	0.00315818	0.00356259	0.002522	0.002553	0.000189	0.001515	4.39e-05
4.33415	0.00320649	0.00362316	0.002486	0.002555	0.000204	0.001479	4.83e-05
4.35082	0.00317777	0.0036291	0.002512	0.002566	0.000203	0.001495	5.71e-05
4.36749	0.00331093	0.00359347	0.002491	0.002554	0.00019	0.001497	7.79e-05
4.38416	0.00329266	0.00358872	0.002487	0.002544	0.000186	0.001499	6.14e-05
4.40083	0.00335793	0.00359585	0.002492	0.002524	0.000187	0.001514	7.35e-05
4.41749	0.00339188	0.00358634	0.002498	0.002552	0.000187	0.001504	8.23e-05
4.43416	0.00339449	0.00358397	0.002531	0.002548	0.000184	0.001535	9.11e-05
4.45083	0.00346891	0.00363385	0.002527	0.002566	0.000196	0.001485	8.12e-05
4.4675	0.00353027	0.00363503	0.002472	0.002555	0.000201	0.001512	8.23e-05
4.48417	0.00354985	0.00360178	0.002501	0.002567	0.000203	0.0015	8.67e-05
4.50084	0.00362035	0.00366235	0.002479	0.002552	0.000209	0.001518	7.79e-05
4.5175	0.0036543	0.0036481	0.00249	0.002533	0.000206	0.001498	7.24e-05
4.53417	0.00371305	0.00363028	0.00249	0.002555	0.000203	0.001506	7.24e-05
4.55084	0.00371436	0.00364928	0.002475	0.00256	0.000198	0.001475	7.02e-05
4.56751	0.00376658	0.00365403	0.002492	0.00256	0.000208	0.001501	6.8e-05
4.58418	0.00380575	0.00365047	0.002498	0.002549	0.000211	0.001494	5.05e-05
4.60084	0.0038188	0.00368966	0.002491	0.002539	0.000205	0.001475	5.82e-05
4.61751	0.00382925	0.00369085	0.002504	0.002559	0.000211	0.001492	4.61e-05
4.63418	0.0039115	0.00370272	0.002522	0.002549	0.000209	0.001498	5.05e-05
4.65085	0.00397939	0.00372529	0.002515	0.002509	0.000204	0.001511	4.61e-05
4.66752	0.00403292	0.00369204	0.002514	0.002524	0.000213	0.001499	5.05e-05
4.68419	0.00403422	0.0037051	0.002487	0.00253	0.00021	0.001492	3.95e-05
4.70085	0.00413867	0.00379298	0.002494	0.002514	0.000212	0.001515	5.6e-05
4.71752	0.00417522	0.00377041	0.002465	0.002521	0.000202	0.001507	7.02e-05
4.73419	0.0041922	0.00377516	0.00249	0.002544	0.000199	0.001502	5.71e-05
4.75086	0.00425225	0.00381554	0.002506	0.002561	0.000196	0.001525	4.94e-05
4.76753	0.00422614	0.00381079	0.002512	0.002569	0.000204	0.001513	4.5e-05
4.7842	0.004311	0.0038761	0.002514	0.002553	0.00021	0.001517	6.91e-05
4.80086	0.00437498	0.00386423	0.002507	0.002572	0.000206	0.001535	6.14e-05
4.81753	0.00437106	0.00388204	0.002518	0.002556	0.00022	0.001467	7.02e-05
4.8342	0.00442067	0.0039141	0.002507	0.002604	0.000213	0.0015	6.03e-05
4.85087	0.00441023	0.00392954	0.002477	0.002595	0.000214	0.001513	6.8e-05
4.86754	0.00442981	0.00389629	0.002484	0.002592	0.000202	0.001519	7.13e-05
4.88421	0.00444417	0.00387967	0.002465	0.002593	0.000212	0.001537	7.68e-05
4.90087	0.00452251	0.00388085	0.00247	0.002582	0.000211	0.001529	7.24e-05
4.91754	0.00455253	0.0039046	0.00249	0.002589	0.000214	0.001533	5.93e-05
4.93421	0.0045212	0.0038951	0.002504	0.002615	0.000215	0.001529	8.89e-05
4.95088	0.00461651	0.0039331	0.002501	0.002591	0.000207	0.001522	0.000113
4.96755	0.00472879	0.00397586	0.002495	0.002593	0.000215	0.001496	0.000102
4.98422	0.00470137	0.00394379	0.002483	0.002565	0.000211	0.001532	8.01e-05
5.00088	0.00472095	0.00398654	0.002479	0.002577	0.000211	0.001519	6.8e-05
5.01755	0.00476534	0.00399129	0.002507	0.00258	0.000207	0.001518	7.79e-05
5.03422	0.00478884	0.00398417	0.002534	0.002577	0.000211	0.001515	7.02e-05
5.05089	0.00488284	0.00401742	0.002531	0.00255	0.000216	0.001552	6.91e-05
5.06756	0.00480582	0.00397467	0.002496	0.002562	0.000216	0.001523	7.24e-05
5.08423	0.00488937	0.00404117	0.002508	0.002565	0.000224	0.001506	7.24e-05
5.10089	0.0049416	0.00400911	0.002518	0.002562	0.000227	0.001529	8.45e-05
5.11756	0.00492332	0.00404829	0.002476	0.002571	0.000222	0.00152	8.12e-05
5.13423	0.00496248	0.00403523	0.002463	0.002551	0.000223	0.00148	7.13e-05
5.1509	0.00491157	0.00405661	0.002486	0.002572	0.000218	0.001511	6.8e-05
5.16757	0.00495204	0.00406967	0.002515	0.002572	0.000213	0.0015	6.58e-05
5.18424	0.00502515	0.0040958	0.002518	0.002575	0.000213	0.001514	5.16e-05
5.2009	0.00505518	0.00410292	0.002526	0.002545	0.000218	0.001501	9.11e-05
5.21757	0.0051061	0.00418011	0.002534	0.002551	0.000217	0.001515	8.45e-05
5.23424	0.00515701	0.0041338	0.00255	0.002567	0.000219	0.001521	8.56e-05
5.25091	0.0051544	0.00413973	0.002516	0.002554	0.000219	0.001521	6.69e-05
5.26758	0.00520663	0.00415636	0.002542	0.002563	0.000215	0.001503	7.35e-05
5.28425	0.00517138	0.00414448	0.002533	0.002562	0.000219	0.001498	8.01e-05
5.30091	0.00524449	0.00413617	0.002509	0.002551	0.000225	0.001526	8.34e-05
5.31758	0.00533066	0.00413023	0.002524	0.002564	0.000225	0.001534	0.000117
5.33425	0.00534632	0.00416586	0.002546	0.002557	0.000234	0.001518	8.89e-05
5.35092	0.00537896	0.00416467	0.002496	0.002577	0.00023	0.001539	0.000103
5.36759	0.00543771	0.00417299	0.002518	0.002545	0.000226	0.001496	8.12e-05
5.38426	0.00549516	0.00419317	0.002522	0.002568	0.000234	0.001507	8.89e-05
5.40092	0.00548471	0.00420742	0.002544	0.002553	0.000234	0.001544	7.79e-05
5.41759	0.00553824	0.00417061	0.002558	0.002588	0.000226	0.001537	8.34e-05
5.43426	0.00560744	0.00416705	0.002584	0.002569	0.000234	0.001514	8.89e-05
5.45093	0.00566358	0.00423474	0.002571	0.002584	0.000229	0.001514	8.67e-05
5.4676	0.00560091	0.00421336	0.002559	0.002585	0.000224	0.001526	9.11e-05
5.48427	0.00565574	0.00418842	0.002539	0.002563	0.000231	0.001498	0.000103
5.50093	0.00569883	0.00418367	0.002542	0.002568	0.00023	0.001541	0.000112
5.5176	0.00570797	0.00421099	0.00256	0.002582	0.000236	0.001523	8.89e-05
5.53427	0.00571841	0.00419436	0.002553	0.002597	0.000233	0.001509	9e-05
5.55094	0.00574061	0.0042098	0.002537	0.002592	0.000228	0.001538	8.34e-05
5.56761	0.00581502	0.00421455	0.002548	0.002591	0.000218	0.001495	0.000106
5.58428	0.00579283	0.00421811	0.002529	0.002601	0.00022	0.001511	8.78e-05
5.60094	0.00586202	0.00426443	0.00254	0.002573	0.000227	0.001513	8.89e-05
5.61761	0.00591947	0.00418605	0.002537	0.002564	0.000213	0.001495	8.23e-05
5.63428	0.00593514	0.00415992	0.002529	0.002579	0.00022	0.001517	0.000105
5.65095	0.005926	0.00427393	0.002511	0.002588	0.000222	0.001482	9.77e-05
5.66762	0.00590772	0.00427155	0.002528	0.002575	0.000224	0.001502	0.000103
5.68429	0.00596516	0.00429768	0.002552	0.002575	0.000222	0.001515	0.000112
5.70095	0.00601608	0.00432261	0.002543	0.002584	0.000229	0.001524	0.000106
5.71762	0.00598344	0.00423592	0.002533	0.002586	0.000228	0.001511	0.000105
5.73429	0.00598475	0.00430243	0.002527	0.002594	0.000219	0.001502	0.000101
5.75096	0.00599911	0.00429293	0.002523	0.002607	0.000218	0.001532	0.000103
5.76763	0.00599519	0.00428105	0.00254	0.002602	0.00023	0.001505	9.66e-05
5.7843	0.00601086	0.00428461	0.002533	0.00259	0.000224	0.001513	0.000104
5.80096	0.00609181	0.00430243	0.002538	0.002583	0.000224	0.001487	9.22e-05
5.81763	0.00609572	0.00426086	0.002562	0.002564	0.000235	0.001527	0.000109
5.8343	0.00617145	0.00426205	0.002551	0.002562	0.000232	0.001512	9.99e-05
5.85097	0.00618972	0.00424186	0.002529	0.002593	0.000227	0.001559	0.000103
5.86764	0.00624195	0.00429649	0.00253	0.002571	0.000231	0.00151	0.000101
5.88431	0.00622497	0.00428461	0.002525	0.002593	0.000231	0.001556	0.000103
5.90097	0.00630461	0.00435349	0.002544	0.002579	0.000231	0.001542	0.000102
5.91764	0.00631506	0.00434636	0.002531	0.002592	0.000234	0.001532	9.33e-05
5.93431	0.00636075	0.00434043	0.002542	0.002598	0.000224	0.001514	0.000101
5.95098	0.00635031	0.0043618	0.002527	0.0026	0.000231	0.001558	9.33e-05
5.96765	0.00641428	0.00434043	0.002538	0.002608	0.00024	0.001536	0.000112
5.98432	0.00643778	0.00429649	0.002531	0.002584	0.000246	0.001532	0.000111
6.00098	0.00649001	0.00433093	0.002507	0.00258	0.000241	0.001551	0.00012
6.01765	0.00644953	0.0043238	0.002541	0.002573	0.000233	0.00154	0.000115
6.03432	0.00647826	0.00433568	0.002511	0.00257	0.000229	0.001517	0.000122
6.05099	0.00654092	0.00434399	0.00252	0.002556	0.000227	0.001553	0.000119
6.06766	0.00652264	0.00425492	0.002526	0.002583	0.00023	0.001522	0.000129
6.08433	0.00649653	0.00434518	0.002548	0.002572	0.000238	0.001534	0.00012
6.10099	0.00656181	0.00433449	0.002548	0.002589	0.000225	0.001527	0.000123
6.11766	0.00657095	0.00439743	0.002545	0.002576	0.000224	0.001509	0.000114
6.13433	0.0065592	0.00432618	0.002558	0.002611	0.000229	0.001479	0.000119
6.151	0.00661534	0.00438318	0.002564	0.002629	0.000236	0.001523	0.000129
6.16767	0.00669237	0.00434161	0.002535	0.002608	0.000228	0.001506	0.000122
6.18434	0.00669237	0.00434636	0.002531	0.0026	0.000233	0.0015	8.78e-05
6.201	0.00665451	0.0043618	0.002527	0.002611	0.000246	0.001521	0.000108
6.21767	0.00673937	0.00435468	0.00254	0.002567	0.000238	0.001508	0.000117
6.23434	0.00675765	0.0043523	0.002556	0.002615	0.000242	0.001547	0.000103
6.25101	0.00681379	0.00435468	0.002558	0.002615	0.000235	0.001523	0.000104
6.26768	0.00680726	0.00437012	0.002553	0.002604	0.000228	0.001565	0.000111
6.28435	0.0068412	0.00434874	0.002554	0.002616	0.000231	0.001546	0.000116
6.30101	0.00688429	0.00439149	0.002554	0.002613	0.000241	0.001568	0.000119
6.31768	0.00684512	0.00435587	0.002558	0.002618	0.000242	0.001557	0.000124
6.33435	0.00687254	0.00436062	0.002564	0.002576	0.000239	0.001554	9.66e-05
6.35102	0.00688298	0.00436299	0.002553	0.002589	0.000247	0.001557	0.000106
6.36769	0.0068869	0.00439862	0.002529	0.002574	0.000241	0.001526	9.44e-05
6.38436	0.00688168	0.00435824	0.00255	0.0026	0.000235	0.001563	0.000121
6.40102	0.00694304	0.00440812	0.002539	0.002562	0.000235	0.001552	0.000104
6.41769	0.00704226	0.0043998	0.002542	0.002568	0.000237	0.001558	0.000102
6.43436	0.00699526	0.00440574	0.002572	0.002576	0.000246	0.001564	0.00011
6.45103	0.00706576	0.00444731	0.00258	0.002572	0.00025	0.001536	0.000122
6.4677	0.00703573	0.00440337	0.002567	0.002581	0.000249	0.001549	0.000126
6.48437	0.00705924	0.00444374	0.002545	0.002559	0.000234	0.001566	0.000111
6.50103	0.00710362	0.00443899	0.002521	0.002572	0.000242	0.001546	0.000111
6.5177	0.00707099	0.00445443	0.002551	0.002561	0.000238	0.001567	0.000127
6.53437	0.00718326	0.00448056	0.002551	0.00259	0.000241	0.001566	0.000135
6.55104	0.00715454	0.0044093	0.002549	0.00258	0.000243	0.001591	0.000128
6.56771	0.00721982	0.00443424	0.002558	0.002597	0.000239	0.001571	0.000136
6.58438	0.00715585	0.00444255	0.002539	0.00259	0.000246	0.001584	0.000134
6.60104	0.00716238	0.00443543	0.002566	0.002599	0.000243	0.00161	0.000129
6.61771	0.00724593	0.00443068	0.002535	0.002597	0.000241	0.001566	0.000125
6.63438	0.0072146	0.00441287	0.002531	0.002579	0.000248	0.001621	0.000131
6.65105	0.0072394	0.00440812	0.002538	0.002606	0.00025	0.001614	0.000134
6.66772	0.00726813	0.00440812	0.002552	0.0026	0.000246	0.001578	0.000115
6.68438	0.00729032	0.0043808	0.002558	0.002622	0.000253	0.001607	0.000111
6.70105	0.0072616	0.0044188	0.002562	0.00262	0.000259	0.0016	0.000127
6.71772	0.00731643	0.0043903	0.002549	0.002591	0.000253	0.0016	0.000112
6.73439	0.00729424	0.00436418	0.002568	0.00258	0.00025	0.001634	0.000109
6.75106	0.00728379	0.00441168	0.002557	0.0026	0.000256	0.001623	0.000125
6.76773	0.00730729	0.00440574	0.002564	0.002612	0.000255	0.001642	0.000125
6.78439	0.00732557	0.00440218	0.002553	0.002611	0.000251	0.001625	0.000124
6.80106	0.00744699	0.00437605	0.002578	0.002613	0.000259	0.001668	0.00012
6.81773	0.00748877	0.00438912	0.002526	0.002616	0.00025	0.001653	0.00011
6.8344	0.00745221	0.00439743	0.002528	0.002624	0.00025	0.001641	0.000124
6.85107	0.00748485	0.00450549	0.002515	0.002609	0.000251	0.001696	0.000126
6.86774	0.00748224	0.00447106	0.002538	0.002594	0.000251	0.001682	0.000134
6.8844	0.00746396	0.00447224	0.002529	0.002595	0.000253	0.001702	0.000133
6.90107	0.00751096	0.00444018	0.002523	0.00257	0.000259	0.001683	0.000134
6.91774	0.00748877	0.00442949	0.002581	0.002601	0.00025	0.001717	0.000135
6.93441	0.00751619	0.00444255	0.002602	0.002611	0.000257	0.001735	0.000136
6.95108	0.00748485	0.00443543	0.002612	0.002624	0.000254	0.001735	0.000132
6.96775	0.0075658	0.00449956	0.00257	0.002639	0.000268	0.001765	0.000119
6.98441	0.00755013	0.00448887	0.002532	0.002632	0.000264	0.001756	0.000133
7.00108	0.00756971	0.00451974	0.002548	0.002647	0.000264	0.001796	0.000134
7.01775	0.00759583	0.00449006	0.002579	0.002667	0.000272	0.001815	0.000137
7.03441	0.00766241	0.00451618	0.002555	0.002677	0.000279	0.001846	0.000123
7.05107	0.00760496	0.00450906	0.002578	0.002684	0.000285	0.001859	0.000106
7.06774	0.00767677	0.00453043	0.002586	0.002716	0.000294	0.001885	0.000125
7.0844	0.00770288	0.00453162	0.002625	0.002755	0.000298	0.001938	0.000127
7.10106	0.00774336	0.00459812	0.002611	0.002764	0.00031	0.001932	0.000129
7.11773	0.00767938	0.00457556	0.002599	0.002789	0.00032	0.001955	0.000128
7.13439	0.00773291	0.00456131	0.0026	0.002831	0.000329	0.002023	0.000143
7.15106	0.0077538	0.00455656	0.002631	0.002886	0.000331	0.002011	0.000135
7.16772	0.00775249	0.00457793	0.002621	0.002943	0.000347	0.002063	0.000149
7.18438	0.00783605	0.00454943	0.002646	0.002984	0.000362	0.002099	0.000147
7.20105	0.00781516	0.00461712	0.002633	0.003048	0.000365	0.002096	0.000159
7.21771	0.00783997	0.00457437	0.002623	0.003086	0.000381	0.002148	0.000167
7.23438	0.00786086	0.00461	0.002646	0.003144	0.000393	0.0022	0.00018
7.25104	0.00789741	0.00464087	0.002617	0.003193	0.000404	0.002234	0.000179
7.2677	0.00795355	0.00466581	0.002644	0.003254	0.000421	0.002257	0.000167
7.28437	0.00793005	0.00467294	0.002658	0.00334	0.00044	0.002254	0.000178
7.30103	0.00787783	0.00466581	0.002699	0.003458	0.00046	0.002331	0.000158
7.31769	0.00788827	0.00466344	0.002677	0.003507	0.000469	0.002316	0.000151
7.33436	0.008011	0.00470856	0.002651	0.003586	0.000488	0.002331	0.000172
7.35102	0.00796922	0.00471806	0.002666	0.003671	0.000501	0.002366	0.000173
7.36769	0.00797836	0.00475606	0.002668	0.003751	0.00052	0.00237	0.000172
7.38435	0.00797444	0.00473469	0.002636	0.003863	0.000537	0.002381	0.000162
7.40101	0.00803972	0.00478456	0.002667	0.003924	0.000563	0.002395	0.000169
7.41768	0.0080815	0.00480475	0.002682	0.00402	0.000582	0.002378	0.000166
7.43434	0.00811675	0.00480713	0.002684	0.004066	0.000594	0.002391	0.000153
7.45101	0.00816897	0.00479406	0.00271	0.004179	0.000617	0.002402	0.000168
7.46767	0.0080815	0.00483088	0.002681	0.004265	0.000642	0.00239	0.00018
7.48433	0.00814286	0.00485344	0.002688	0.004337	0.000659	0.002402	0.00016
7.501	0.00816636	0.00483325	0.002692	0.004424	0.000675	0.002396	0.00018
7.51766	0.00819247	0.00481663	0.002685	0.004488	0.0007	0.002408	0.000189
7.53432	0.00823164	0.00475488	0.00271	0.004564	0.000719	0.002369	0.00017
7.55099	0.00826036	0.00477031	0.00274	0.004632	0.000739	0.002379	0.000199
7.56765	0.00825514	0.00476081	0.002704	0.004708	0.000774	0.002388	0.000181
7.58432	0.0083165	0.00475606	0.002704	0.004722	0.000803	0.002399	0.000177
7.60098	0.00827472	0.00474656	0.002701	0.004809	0.000834	0.002414	0.00017
7.61765	0.00837525	0.00477744	0.002689	0.00487	0.000863	0.002394	0.00017
7.63431	0.00832042	0.00476675	0.002706	0.004902	0.000891	0.002451	0.000166
7.65097	0.0083387	0.00475488	0.002687	0.004954	0.000921	0.002474	0.000169
7.66764	0.0084105	0.00481663	0.002704	0.00498	0.000951	0.002471	0.000177
7.6843	0.0084092	0.00476081	0.002681	0.004995	0.000991	0.002474	0.000176
7.70097	0.00840136	0.00474894	0.002692	0.005018	0.001032	0.002476	0.000181
7.71763	0.00841311	0.00478338	0.002667	0.00506	0.001064	0.002507	0.000184
7.7343	0.00845881	0.00477863	0.002682	0.005077	0.001105	0.002478	0.000191
7.75096	0.00847839	0.00474538	0.002669	0.005059	0.001133	0.00254	0.000199
7.76763	0.00844314	0.00471806	0.002665	0.005077	0.001181	0.002545	0.000178
7.78429	0.00846012	0.00472281	0.002686	0.005084	0.001226	0.002558	0.000174
7.80096	0.00846403	0.00470144	0.00269	0.005087	0.001269	0.002566	0.000191
7.81762	0.00849406	0.00472044	0.002681	0.005069	0.001332	0.002598	0.00018
7.83428	0.00858414	0.00467175	0.002682	0.005076	0.001378	0.002605	0.000193
7.85095	0.00858545	0.00468719	0.002675	0.005046	0.001425	0.002663	0.000195
7.86761	0.00853584	0.00473944	0.002636	0.005005	0.001481	0.002692	0.000201
7.88428	0.00856587	0.00470025	0.002677	0.004975	0.001543	0.002741	0.000202
7.90094	0.00860634	0.00470262	0.002675	0.004971	0.001599	0.002716	0.00019
7.91761	0.00858806	0.00473231	0.002663	0.004975	0.001667	0.002745	0.000191
7.93427	0.00862723	0.00470025	0.002659	0.004904	0.001734	0.002786	0.000202
7.95094	0.00863245	0.00470025	0.002631	0.004903	0.001801	0.002824	0.0002
7.9676	0.0086899	0.00474181	0.002669	0.00487	0.001879	0.002904	0.000181
7.98426	0.00873559	0.00473588	0.002665	0.004851	0.001946	0.002934	0.000195
8.00093	0.00867162	0.00470381	0.002634	0.004825	0.002011	0.002961	0.00019
8.01759	0.00872906	0.00472044	0.002642	0.004791	0.002105	0.003053	0.000183
8.03425	0.00875256	0.004743	0.002654	0.004745	0.002189	0.003069	0.000192
8.05092	0.00873167	0.00475725	0.002647	0.00475	0.00227	0.003107	0.000179
8.06758	0.00882829	0.00473231	0.002643	0.004711	0.002336	0.003183	0.000188
8.08425	0.00882698	0.00470025	0.002635	0.004671	0.002425	0.003239	0.000196
8.10091	0.00884918	0.00473588	0.00264	0.004646	0.002526	0.003269	0.00018
8.11757	0.00889748	0.00472994	0.002631	0.004644	0.002629	0.003337	0.000185
8.13424	0.0088792	0.00476081	0.002648	0.004607	0.002744	0.003372	0.00018
8.1509	0.00888704	0.00477981	0.002676	0.004627	0.002839	0.003464	0.000182
8.16757	0.00885701	0.00471212	0.002644	0.0046	0.002937	0.003539	0.00018
8.18423	0.00885832	0.00478575	0.002693	0.004584	0.00304	0.003585	0.000198
8.2009	0.00893143	0.00477269	0.002669	0.004572	0.003158	0.00366	0.000181
8.21756	0.00896146	0.00472519	0.002645	0.004559	0.003283	0.003712	0.0002
8.23422	0.00895101	0.00471569	0.002648	0.004555	0.003396	0.003782	0.000205
8.25089	0.00897451	0.00473825	0.002678	0.004563	0.003523	0.003896	0.000189
8.26755	0.0090189	0.00472994	0.002651	0.004562	0.003639	0.003964	0.000202
8.28421	0.00900846	0.00475131	0.002672	0.004563	0.003759	0.004036	0.0002
8.30088	0.00903587	0.00475013	0.002688	0.004549	0.003882	0.004128	0.000182
8.31754	0.0090646	0.00473588	0.002654	0.004576	0.004006	0.004194	0.000203
8.33421	0.0090894	0.00475725	0.002714	0.004636	0.00413	0.004268	0.000191
8.35087	0.00917296	0.00479169	0.002757	0.004632	0.004244	0.004336	0.000201
8.36754	0.00909462	0.004762	0.002735	0.004686	0.004355	0.004416	0.000195
8.3842	0.00917557	0.00479763	0.002756	0.004747	0.004473	0.004518	0.00019
8.40086	0.00921735	0.004762	0.002817	0.00477	0.004573	0.00457	0.000185
8.41753	0.00921474	0.00481544	0.002821	0.004826	0.004655	0.004641	0.000204
8.43419	0.00929438	0.004857	0.002797	0.004906	0.004739	0.004704	0.000204
8.45085	0.00928524	0.00485463	0.002843	0.004962	0.004799	0.004766	0.0002
8.46752	0.00934268	0.0048095	0.002835	0.005048	0.004845	0.004807	0.000208
8.48418	0.00934007	0.00484513	0.002833	0.005114	0.004873	0.004826	0.000201
8.50085	0.0093936	0.00486057	0.00286	0.005165	0.004896	0.004855	0.000194
8.51751	0.0094171	0.00492588	0.002855	0.00521	0.004901	0.004873	0.000206
8.53417	0.00943799	0.00484275	0.002855	0.005295	0.004886	0.004874	0.000201
8.55084	0.00946018	0.00489619	0.00286	0.005388	0.004858	0.004892	0.000181
8.5675	0.00948499	0.004914	0.002888	0.005456	0.004833	0.004837	0.000201
8.58417	0.0095098	0.00492232	0.002865	0.005536	0.004787	0.004821	0.000193
8.60083	0.00959988	0.00493894	0.002867	0.005607	0.004732	0.004784	0.000195
8.61749	0.00958683	0.00487244	0.002911	0.005645	0.004654	0.004744	0.00019
8.63416	0.00959205	0.00491519	0.002903	0.005744	0.004585	0.0047	0.000199
8.65082	0.00958813	0.00491282	0.002924	0.005813	0.004496	0.004618	0.000195
8.66748	0.00959205	0.00493419	0.00288	0.005903	0.004408	0.00458	0.000187
8.68415	0.00961033	0.00492707	0.002877	0.005955	0.00432	0.004549	0.000194
8.70081	0.00956724	0.00489738	0.002875	0.006044	0.004216	0.004473	0.000202
8.71748	0.00959596	0.00497694	0.002867	0.006107	0.004112	0.004424	0.000205
8.73414	0.00961816	0.00492351	0.002859	0.0062	0.004016	0.004362	0.000204
8.7508	0.00967822	0.00493301	0.002857	0.006242	0.003896	0.004314	0.000202
8.76747	0.0096743	0.00491519	0.002841	0.006321	0.003779	0.004211	0.000195
8.78413	0.00961294	0.00490332	0.002823	0.00639	0.00368	0.004163	0.000184
8.80079	0.00960902	0.0048475	0.002815	0.006477	0.00358	0.004107	0.000191
8.81746	0.00969388	0.00486057	0.002797	0.006554	0.003465	0.004016	0.000206
8.83412	0.00966908	0.00490807	0.002804	0.006629	0.003352	0.00398	0.00021
8.85079	0.00977352	0.00488907	0.002772	0.006703	0.003257	0.003899	0.000225
8.86745	0.00973697	0.00488194	0.002773	0.006764	0.003146	0.003838	0.000213
8.88411	0.00972652	0.004876	0.002784	0.006814	0.003041	0.003786	0.000228
8.90078	0.00967822	0.00492469	0.002725	0.0069	0.002938	0.003717	0.000245
8.91744	0.00966255	0.00494844	0.002777	0.006955	0.002853	0.003709	0.000241
8.93411	0.00973174	0.00490807	0.002765	0.007027	0.002765	0.00362	0.000234
8.95077	0.00975394	0.00491044	0.002782	0.007099	0.002678	0.003591	0.000232
8.96743	0.00971085	0.00490688	0.002754	0.007154	0.002609	0.003531	0.000235
8.9841	0.00973697	0.00492826	0.002758	0.00722	0.002543	0.0035	0.000239
9.00076	0.00976569	0.00492351	0.002737	0.00734	0.002482	0.003507	0.000242
9.01743	0.00976438	0.00494844	0.002768	0.007412	0.00243	0.003443	0.000242
9.03409	0.00976699	0.00495319	0.002771	0.007476	0.002389	0.003437	0.000247
9.05075	0.00975916	0.00496388	0.002732	0.007542	0.002348	0.003391	0.000248
9.06742	0.00979441	0.00493657	0.002698	0.007643	0.002313	0.003385	0.00025
9.08408	0.00972391	0.00498288	0.002689	0.007732	0.00228	0.003351	0.000259
9.10074	0.00973958	0.00497101	0.002712	0.007798	0.002258	0.003344	0.000274
9.11741	0.00973044	0.00499832	0.00272	0.007877	0.002232	0.003321	0.000257
9.13407	0.00978136	0.0050482	0.00274	0.007941	0.002207	0.003315	0.00026
9.15074	0.00971738	0.00502682	0.002741	0.00801	0.002192	0.003325	0.000258
9.1674	0.00978527	0.0050672	0.002708	0.008105	0.002181	0.003302	0.000252
9.18407	0.00978527	0.00506126	0.002703	0.008177	0.00216	0.003263	0.00027
9.20073	0.00973174	0.0051337	0.002733	0.008283	0.002161	0.00328	0.000271
9.2174	0.00977744	0.00506838	0.002744	0.008332	0.002139	0.003277	0.000273
9.23406	0.00971347	0.0051242	0.002704	0.008413	0.002138	0.003279	0.000264
9.25072	0.00979311	0.00506363	0.002714	0.008489	0.002135	0.003288	0.000284
9.26739	0.00978919	0.0050672	0.002711	0.008558	0.002126	0.003299	0.000279
9.28405	0.00981922	0.0051242	0.00272	0.008626	0.002114	0.003266	0.000287
9.30072	0.00977613	0.00518001	0.00273	0.008708	0.002109	0.003282	0.0003
9.31738	0.0098623	0.00523108	0.002734	0.008807	0.002108	0.003321	0.000292
9.33405	0.00983097	0.00526908	0.002663	0.008834	0.002102	0.003344	0.000307
9.35071	0.00982836	0.00529639	0.002701	0.008929	0.002105	0.003344	0.000321
9.36738	0.00984794	0.00524889	0.002687	0.009023	0.002117	0.003388	0.0003
9.38404	0.00980094	0.00528808	0.002706	0.00912	0.002117	0.003367	0.000313
9.4007	0.00984533	0.00538783	0.002703	0.009226	0.002114	0.003424	0.000323
9.41736	0.00984663	0.00537239	0.002687	0.009332	0.002124	0.003475	0.000325
9.43403	0.00978527	0.00544483	0.002687	0.009442	0.00213	0.003504	0.000329
9.45069	0.00982313	0.00540089	0.002723	0.009584	0.002131	0.003562	0.000338
9.46736	0.00982836	0.00549352	0.002715	0.009721	0.002148	0.003574	0.000332
9.48402	0.00982052	0.0055814	0.002715	0.009866	0.002153	0.003629	0.000345
9.50068	0.00989363	0.00559921	0.00266	0.009989	0.002173	0.003641	0.000345
9.51735	0.009908	0.00563009	0.002688	0.010148	0.002193	0.003682	0.000354
9.53401	0.0098845	0.00571559	0.002702	0.010315	0.002201	0.003745	0.00036
9.55067	0.00985186	0.00571796	0.002716	0.01047	0.002223	0.003767	0.000353
9.56734	0.00984925	0.00579515	0.002726	0.010645	0.002246	0.003834	0.000357
9.584	0.00990016	0.00587116	0.002727	0.010788	0.002266	0.003836	0.000349
9.60066	0.00987405	0.00591391	0.002754	0.010965	0.002291	0.003854	0.000347
9.61733	0.00987927	0.0059626	0.002733	0.011113	0.002319	0.00387	0.00035
9.63399	0.00989755	0.00609441	0.002744	0.011274	0.002351	0.003922	0.000375
9.65066	0.0099315	0.00615141	0.002785	0.011429	0.002389	0.003941	0.000364
9.66732	0.00995891	0.00620366	0.002763	0.011529	0.002427	0.003946	0.000364
9.68398	0.00990016	0.00624523	0.002716	0.011666	0.002464	0.003961	0.000381
9.70065	0.00995761	0.00629273	0.002755	0.011764	0.00251	0.003993	0.000372
9.71731	0.00989363	0.00634973	0.002751	0.011897	0.00256	0.003996	0.00038
9.73398	0.00992366	0.00636398	0.002754	0.011992	0.002603	0.00399	0.000387
9.75064	0.00998241	0.00645898	0.002766	0.012046	0.002651	0.004006	0.000416
9.7673	0.00998372	0.00651242	0.002747	0.012113	0.002701	0.004002	0.000411
9.78397	0.0100177	0.00667036	0.00276	0.012164	0.002742	0.004022	0.000418
9.80063	0.00997327	0.00673805	0.002751	0.012223	0.002824	0.004009	0.000422
9.8173	0.00998372	0.00683187	0.002753	0.01225	0.002905	0.004006	0.00044
9.83396	0.0100098	0.00689124	0.002758	0.012262	0.002955	0.004011	0.000439
9.85063	0.0100268	0.00703731	0.002805	0.012269	0.003023	0.00398	0.000469
9.86729	0.0100412	0.00715963	0.002801	0.012282	0.003096	0.003958	0.000452
9.88395	0.0100255	0.00722257	0.002795	0.012312	0.003175	0.003987	0.000462
9.90062	0.0100568	0.00733538	0.002837	0.012342	0.003266	0.003957	0.000464
9.91728	0.0100242	0.00743513	0.002858	0.012358	0.003363	0.003947	0.000466
9.93394	0.0100529	0.00755745	0.002851	0.012384	0.00345	0.003921	0.000463
9.95061	0.0100203	0.00772608	0.002872	0.012442	0.003548	0.003909	0.000471
9.96727	0.010015	0.00783058	0.002855	0.012536	0.003646	0.003911	0.000475
9.98394	0.0100529	0.00795527	0.002874	0.012676	0.003747	0.003923	0.000497
10.0006	0.010062	0.00811796	0.0029	0.012924	0.003866	0.003888	0.00051
10.0173	0.0100738	0.00821772	0.002935	0.013233	0.003958	0.003916	0.000501
10.0339	0.0101417	0.00833291	0.002921	0.013588	0.004067	0.003901	0.0005
10.0506	0.0101482	0.00852648	0.002948	0.014086	0.004186	0.003913	0.000499
10.0673	0.0101404	0.00862385	0.003001	0.014625	0.004298	0.003924	0.000506
10.0839	0.0101378	0.00872242	0.002993	0.015244	0.004407	0.003937	0.000505
10.1006	0.0101378	0.00884117	0.003014	0.015923	0.004529	0.003949	0.000507
10.1172	0.0101482	0.00898011	0.00304	0.01663	0.004662	0.003979	0.000504
10.1339	0.0101247	0.00906324	0.003093	0.017342	0.004781	0.004026	0.000518
10.1506	0.0101534	0.00913805	0.003133	0.018067	0.004888	0.004072	0.00051
10.1672	0.0101064	0.0092865	0.003146	0.018769	0.00501	0.004143	0.000495
10.1839	0.0101965	0.0093245	0.00318	0.019477	0.005135	0.004196	0.000498
10.2006	0.0102109	0.00941119	0.003167	0.020207	0.005247	0.004291	0.000503
10.2172	0.0102514	0.00944681	0.003203	0.020944	0.005385	0.004394	0.000504
10.2339	0.0102527	0.00953706	0.003247	0.021719	0.005514	0.004566	0.000507
10.2506	0.0102487	0.00961188	0.003251	0.022546	0.005633	0.004682	0.000505
10.2672	0.0102409	0.00961307	0.003249	0.023413	0.005756	0.004848	0.0005
10.2839	0.0102305	0.00968194	0.00326	0.024369	0.005894	0.005078	0.000527
10.3006	0.0102004	0.00967957	0.003313	0.025327	0.006031	0.00528	0.000531
10.3172	0.0102292	0.00969144	0.00329	0.026336	0.00618	0.005555	0.000537
10.3339	0.0102918	0.00960357	0.003299	0.027347	0.00634	0.005855	0.000569
10.3505	0.0102879	0.00959763	0.003366	0.02841	0.006491	0.006113	0.000573
10.3672	0.0103114	0.00957388	0.00333	0.029535	0.006656	0.006486	0.000593
10.3839	0.0103179	0.00956675	0.003373	0.030617	0.00683	0.006824	0.00062
10.4005	0.0103519	0.00949906	0.003379	0.031705	0.007028	0.007173	0.000658
10.4172	0.0102461	0.00945156	0.003379	0.032827	0.007238	0.007575	0.000688
10.4339	0.0102984	0.009372	0.003389	0.033903	0.007478	0.007987	0.000735
10.4505	0.0103375	0.00930787	0.003441	0.034935	0.007719	0.008347	0.000787
10.4672	0.0103388	0.00926987	0.003484	0.035958	0.007948	0.00877	0.000832
10.4839	0.0103467	0.0091618	0.003475	0.036946	0.00822	0.009182	0.000904
10.5005	0.0103728	0.00911787	0.003462	0.037858	0.008502	0.009584	0.00094
10.5172	0.0103284	0.00899318	0.003469	0.038704	0.008797	0.009956	0.001008
10.5339	0.0103545	0.00891717	0.003481	0.039508	0.009159	0.010322	0.001065
10.5505	0.0103793	0.00876042	0.003473	0.040239	0.009504	0.010643	0.001132
10.5672	0.0103206	0.0086666	0.003458	0.040861	0.00983	0.010967	0.001181
10.5838	0.0104119	0.00857991	0.003476	0.041396	0.010184	0.01123	0.001241
10.6005	0.0103349	0.00841485	0.003545	0.041857	0.010571	0.011492	0.001293
10.6172	0.0103924	0.00833053	0.003557	0.042183	0.010971	0.011714	0.001346
10.6338	0.0104655	0.00822247	0.003532	0.042422	0.011406	0.01189	0.001407
10.6505	0.0103767	0.00810371	0.003574	0.042516	0.011835	0.012046	0.001458
10.6672	0.0103741	0.00801584	0.003594	0.042538	0.01222	0.012159	0.001494
10.6838	0.0103976	0.00787571	0.003624	0.042435	0.01263	0.012267	0.001548
10.7005	0.0103845	0.00776171	0.003648	0.042203	0.013045	0.012324	0.001586
10.7172	0.0103897	0.00765008	0.003666	0.041861	0.013478	0.012428	0.001612
10.7338	0.0103623	0.00755032	0.003661	0.041482	0.013926	0.012466	0.001643
10.7505	0.0103375	0.00746957	0.003663	0.040992	0.014338	0.012441	0.001659
10.7672	0.0103689	0.00741613	0.003733	0.04037	0.014731	0.012437	0.001691
10.7838	0.0104211	0.00730569	0.003753	0.039707	0.015092	0.012442	0.001682
10.8005	0.0104485	0.00718694	0.003796	0.038945	0.015456	0.01243	0.001699
10.8171	0.0104616	0.00708481	0.003842	0.038132	0.015806	0.012414	0.001694
10.8338	0.0103649	0.00698031	0.003805	0.037258	0.016149	0.012381	0.001716
10.8505	0.010489	0.00687937	0.003859	0.036344	0.016496	0.012347	0.001705
10.8671	0.0104903	0.0067998	0.003881	0.035406	0.01678	0.012322	0.001686
10.8838	0.0105347	0.0067333	0.003922	0.034438	0.017022	0.012262	0.001676
10.9005	0.0105138	0.00666918	0.003966	0.033414	0.017264	0.012248	0.001658
10.9171	0.0105112	0.00660742	0.00399	0.032393	0.017474	0.012246	0.001627
10.9338	0.0104733	0.00652549	0.003997	0.03142	0.017653	0.01221	0.001602
10.9505	0.0105595	0.00641623	0.00404	0.030403	0.01782	0.012176	0.001554
10.9671	0.0105503	0.00634973	0.004095	0.029398	0.017955	0.012145	0.001528
10.9838	0.0105699	0.00636279	0.004088	0.028413	0.018044	0.012142	0.001489
11.0005	0.0105764	0.00632954	0.004111	0.027447	0.018108	0.01212	0.00144
11.0171	0.0105908	0.00626898	0.004119	0.026507	0.018154	0.012061	0.001391
11.0338	0.0105412	0.00619773	0.004166	0.025603	0.018172	0.012063	0.00133
11.0504	0.0104981	0.00613716	0.004214	0.02476	0.018153	0.012045	0.001286
11.0671	0.01063	0.00610866	0.004235	0.023942	0.018121	0.012031	0.00123
11.0838	0.0106339	0.00605285	0.004317	0.023146	0.018085	0.012001	0.001188
11.1004	0.0105908	0.00602435	0.00432	0.022445	0.017997	0.011988	0.001131
11.1171	0.0106052	0.00602672	0.004379	0.021821	0.017885	0.011966	0.001085
11.1338	0.0106692	0.00598753	0.004414	0.021227	0.017776	0.011902	0.001019
11.1504	0.0107109	0.00589966	0.004475	0.020698	0.017655	0.011875	0.001007
11.1671	0.0106822	0.00592103	0.004481	0.02024	0.017535	0.011855	0.000955
11.1838	0.0107057	0.00591391	0.00453	0.01982	0.017415	0.011834	0.000914
11.2004	0.0107396	0.00587828	0.00458	0.019504	0.017306	0.011824	0.000896
11.2171	0.010741	0.00586878	0.004647	0.019244	0.017212	0.01178	0.000856
11.2338	0.0107788	0.00582128	0.004725	0.019016	0.017144	0.011779	0.000845
11.2504	0.0108337	0.00575834	0.004739	0.018849	0.017102	0.011741	0.000806
11.2671	0.0108389	0.00579515	0.004786	0.018735	0.017102	0.011749	0.000783
11.2837	0.010895	0.00576903	0.004871	0.018638	0.01715	0.011733	0.000775
11.3004	0.0108571	0.00575003	0.004965	0.018604	0.017267	0.011795	0.000764
11.3171	0.0108859	0.00574884	0.004985	0.018607	0.017455	0.011828	0.000718
11.3337	0.0108846	0.00576071	0.005057	0.018636	0.01773	0.011907	0.000721
11.3504	0.0109041	0.00577734	0.005135	0.018681	0.018107	0.012022	0.00074
11.3671	0.0109446	0.00575596	0.005215	0.018731	0.018645	0.012107	0.0007
11.3837	0.0109655	0.00576546	0.005307	0.01882	0.019289	0.012234	0.000709
11.4004	0.0109942	0.0058284	0.005368	0.018894	0.020005	0.012427	0.000706
11.4171	0.0110308	0.00580584	0.005449	0.018992	0.020903	0.012651	0.000692
11.4337	0.01107	0.00581059	0.005529	0.019081	0.021961	0.012875	0.000699
11.4504	0.0109877	0.00584384	0.005638	0.019134	0.023213	0.013189	0.000699
11.467	0.0110882	0.00583553	0.005694	0.019206	0.024758	0.013518	0.000712
11.4837	0.0111509	0.0057809	0.005791	0.019278	0.02637	0.013906	0.000703
11.5004	0.011147	0.00581178	0.005902	0.019347	0.027982	0.014315	0.000725
11.517	0.0111313	0.00585572	0.006016	0.019412	0.029909	0.014818	0.000735
11.5337	0.0112162	0.00586997	0.006132	0.019461	0.032002	0.015265	0.000732
11.5504	0.0112645	0.00582722	0.006254	0.019481	0.034246	0.015811	0.000734
11.567	0.0113271	0.00581772	0.006353	0.01951	0.03668	0.016408	0.000768
11.5837	0.0113154	0.00586997	0.00653	0.019543	0.039478	0.01704	0.000763
11.6004	0.0113768	0.0058569	0.00666	0.019618	0.042175	0.017711	0.000782
11.617	0.0113768	0.00587591	0.006817	0.019666	0.044689	0.018385	0.000789
11.6337	0.0114107	0.00590797	0.006945	0.019748	0.047508	0.019082	0.000796
11.6504	0.0115047	0.00590916	0.007103	0.019889	0.050393	0.019834	0.0008
11.667	0.0114917	0.00595072	0.007238	0.020064	0.053281	0.020564	0.000806
11.6837	0.0115791	0.00591747	0.007411	0.020307	0.05643	0.021318	0.000844
11.7003	0.0116157	0.0058569	0.007589	0.020668	0.059383	0.02205	0.000838
11.717	0.0115648	0.00586403	0.007756	0.021173	0.061959	0.022816	0.000859
11.7337	0.011617	0.00589016	0.007958	0.021888	0.064654	0.023582	0.000853
11.7503	0.0116601	0.00592459	0.008135	0.02287	0.067324	0.024304	0.00086
11.767	0.0116914	0.00601603	0.008331	0.02423	0.069876	0.024995	0.000855
11.7837	0.0117423	0.00605166	0.008583	0.02598	0.072451	0.025666	0.000875
11.8003	0.011805	0.00599703	0.008825	0.028374	0.074677	0.026247	0.000862
11.817	0.0118272	0.00607304	0.00906	0.031464	0.076564	0.026845	0.000896
11.8337	0.011822	0.00608372	0.009362	0.035444	0.078408	0.027372	0.000927
11.8503	0.0118716	0.00611222	0.009623	0.040485	0.080059	0.027841	0.000934
11.867	0.0119943	0.00614666	0.009912	0.04685	0.081487	0.028247	0.000946
11.8837	0.0120256	0.0061621	0.010262	0.054784	0.082812	0.028596	0.000975
11.9003	0.0120465	0.00617635	0.010616	0.064462	0.083775	0.028831	0.001017
11.917	0.0120217	0.00615973	0.010969	0.076042	0.084449	0.029075	0.001045
11.9336	0.0120883	0.00622385	0.011369	0.089948	0.084953	0.029176	0.001093
11.9503	0.0120661	0.00624642	0.011783	0.106487	0.085231	0.029265	0.001144
11.967	0.0121275	0.00629273	0.012263	0.125596	0.085267	0.029226	0.001248
11.9836	0.0121353	0.0063141	0.012708	0.147552	0.085092	0.02915	0.001332
12.0003	0.0121236	0.00630935	0.013203	0.172783	0.084657	0.028997	0.001464
12.017	0.0121771	0.00634854	0.013726	0.201243	0.084025	0.028784	0.001616
12.0336	0.0121784	0.00639367	0.014249	0.23248	0.083282	0.028548	0.001824
12.0503	0.0122202	0.00641504	0.014804	0.266882	0.082289	0.028244	0.00206
12.067	0.0121679	0.00644355	0.015391	0.304658	0.081118	0.02792	0.00235
12.0836	0.0122476	0.00651005	0.016023	0.345051	0.079789	0.027564	0.002733
12.1003	0.0122802	0.00656586	0.016629	0.387669	0.078188	0.027219	0.003231
12.1169	0.0122972	0.00658842	0.017308	0.4327	0.076545	0.026918	0.003774
12.1336	0.0123037	0.0066288	0.017991	0.479766	0.074974	0.026614	0.004367
12.1503	0.0123455	0.00665374	0.018664	0.527432	0.073231	0.026394	0.005141
12.1669	0.0123507	0.00668105	0.019386	0.575621	0.071385	0.026326	0.006046
12.1836	0.0124082	0.00673093	0.020136	0.624399	0.069459	0.02634	0.007091
12.2003	0.012446	0.00680218	0.02089	0.672518	0.067334	0.026495	0.008448
12.2169	0.0124591	0.00681881	0.02166	0.718898	0.065365	0.02693	0.009829
12.2336	0.0125074	0.00685324	0.022438	0.763605	0.06356	0.027667	0.011215
12.2503	0.0125126	0.00691618	0.023232	0.806262	0.061604	0.02868	0.012947
12.2669	0.0125387	0.00698387	0.024032	0.845483	0.059657	0.030141	0.014832
12.2836	0.0125792	0.007067	0.02481	0.880776	0.057746	0.032077	0.016889
12.3003	0.0126915	0.00712638	0.025623	0.912355	0.055693	0.034478	0.019322
12.3169	0.0127385	0.00718575	0.026412	0.939627	0.053846	0.037517	0.021651
12.3336	0.0126928	0.00717506	0.027181	0.961792	0.052094	0.041224	0.023828
12.3502	0.0127072	0.00726888	0.027944	0.979068	0.050522	0.045473	0.026272
12.3669	0.0127254	0.00726888	0.028708	0.991341	0.048876	0.050459	0.028766
12.3836	0.012732	0.00736151	0.029442	0.998302	0.047263	0.056223	0.031226
12.4002	0.012822	0.00746363	0.030118	1	0.04574	0.062585	0.033568
12.4169	0.0128521	0.00745651	0.030799	0.996885	0.044144	0.069524	0.035978
12.4336	0.0128273	0.00756457	0.031464	0.98887	0.042818	0.077065	0.038035
12.4502	0.0128925	0.00765008	0.032082	0.976158	0.041484	0.085107	0.039643
12.4669	0.0128899	0.00761445	0.032685	0.959553	0.040194	0.093233	0.041133
12.4836	0.0129696	0.00768214	0.033225	0.939197	0.038953	0.101485	0.042324
12.5002	0.0129643	0.00781277	0.033783	0.915099	0.037773	0.109938	0.04319
12.5169	0.0130061	0.00785552	0.034326	0.888467	0.036552	0.118118	0.043682
12.5336	0.0130113	0.00790896	0.034795	0.859986	0.035463	0.125836	0.043758
12.5502	0.013027	0.00797427	0.035334	0.829335	0.034503	0.133124	0.043517
12.5669	0.0130492	0.00805384	0.035773	0.79727	0.033521	0.13995	0.042895
12.5835	0.0130858	0.00814053	0.036274	0.765142	0.032565	0.14588	0.041913
12.6002	0.0131106	0.00819515	0.036738	0.732953	0.03164	0.150937	0.040635
12.6169	0.0131536	0.00827828	0.037243	0.700272	0.03066	0.155343	0.038951
12.6335	0.0131328	0.00842197	0.037734	0.668568	0.029797	0.158955	0.037167
12.6502	0.0131484	0.0085051	0.038232	0.638621	0.029059	0.161594	0.03544
12.6669	0.0131367	0.00858348	0.038772	0.609689	0.028273	0.1636	0.033376
12.6835	0.013168	0.00868917	0.039401	0.581994	0.027496	0.165022	0.03125
12.7002	0.0132268	0.00874736	0.039966	0.55648	0.026765	0.165789	0.029086
12.7169	0.0132202	0.00887205	0.0406	0.533099	0.02599	0.166023	0.026763
12.7335	0.0132581	0.00895399	0.04124	0.511254	0.025288	0.166027	0.024679
12.7502	0.013279	0.00913687	0.042029	0.491157	0.024627	0.165658	0.022886
12.7669	0.0133495	0.00916418	0.042833	0.473566	0.024046	0.165076	0.02104
12.7835	0.0133338	0.00923662	0.043678	0.457539	0.023447	0.164385	0.019322
12.8002	0.0133769	0.00934587	0.044623	0.442839	0.022848	0.163607	0.017741
12.8168	0.0135649	0.009467	0.045629	0.429772	0.022289	0.162776	0.016364
12.8335	0.0135271	0.00960594	0.046707	0.41815	0.021708	0.161935	0.015075
12.8502	0.0136054	0.00973657	0.047873	0.40742	0.021185	0.161097	0.014166
12.8668	0.0136837	0.00986601	0.049225	0.397351	0.020725	0.160211	0.013333
12.8835	0.0137412	0.0100311	0.050628	0.388164	0.020281	0.159299	0.012717
12.9002	0.0137908	0.0101451	0.05216	0.379479	0.019828	0.158331	0.012239
12.9168	0.0137908	0.0102567	0.053893	0.370945	0.019418	0.157287	0.011927
12.9335	0.0138143	0.0103992	0.05574	0.362491	0.018998	0.156114	0.011778
12.9502	0.0139644	0.0104978	0.057815	0.354172	0.01863	0.154834	0.011759
12.9668	0.0139827	0.01067	0.06011	0.34571	0.01833	0.153377	0.011837
12.9835	0.0140271	0.0108445	0.062693	0.33677	0.01802	0.151769	0.012017
13.0002	0.0141159	0.010974	0.065601	0.327611	0.017763	0.149896	0.012251
13.0168	0.0141759	0.0111984	0.068879	0.318287	0.017534	0.147878	0.012503
13.0335	0.0142255	0.0113421	0.07263	0.308476	0.017328	0.145594	0.012809
13.0501	0.0142072	0.0115749	0.076893	0.2981	0.017185	0.143053	0.013073
13.0668	0.014249	0.0117387	0.081869	0.287471	0.0171	0.140229	0.013297
13.0835	0.0143535	0.0119311	0.087609	0.2766	0.017063	0.137282	0.013494
13.1001	0.0144814	0.0121069	0.094452	0.265237	0.017088	0.13407	0.013604
13.1168	0.0144096	0.0123373	0.102557	0.253564	0.017201	0.130561	0.01365
13.1335	0.0144958	0.0125344	0.112146	0.2419	0.017402	0.126911	0.013597
13.1501	0.0145336	0.012671	0.123714	0.230121	0.017752	0.123135	0.013446
13.1668	0.0146067	0.0129785	0.137884	0.218122	0.018225	0.119135	0.013226
13.1835	0.0146642	0.0132042	0.155116	0.206146	0.018796	0.114948	0.012917
13.2001	0.0146877	0.0134607	0.176147	0.194506	0.019605	0.11067	0.012499
13.2168	0.0147047	0.0136436	0.202093	0.182944	0.020657	0.106379	0.012019
13.2335	0.014719	0.0139036	0.234081	0.171366	0.022031	0.101976	0.011469
13.2501	0.0148626	0.0142041	0.272608	0.160308	0.023956	0.097509	0.010809
13.2668	0.0149109	0.014457	0.318504	0.149682	0.026234	0.093111	0.010165
13.2834	0.0150037	0.0146482	0.372294	0.139305	0.0288	0.088733	0.009566
13.3001	0.0150859	0.014932	0.43301	0.129357	0.032247	0.084288	0.008889
13.3168	0.0151264	0.0152455	0.498596	0.120076	0.036498	0.079918	0.008215
13.3334	0.0152413	0.0155056	0.567602	0.111332	0.041723	0.075773	0.007593
13.3501	0.0152765	0.0157609	0.637349	0.102976	0.048799	0.071651	0.006912
13.3668	0.0153548	0.01604	0.704214	0.095312	0.056845	0.067555	0.006313
13.3834	0.0154867	0.0163594	0.765901	0.088322	0.065429	0.063687	0.005803
13.4001	0.0154828	0.0166278	0.821197	0.081847	0.07643	0.060001	0.005282
13.4168	0.0155598	0.0168071	0.868613	0.075893	0.089693	0.056407	0.004818
13.4334	0.0156878	0.0170696	0.907388	0.070606	0.105115	0.052964	0.004364
13.4501	0.0157374	0.017313	0.938415	0.065868	0.124574	0.049771	0.003938
13.4668	0.0158523	0.0176265	0.96229	0.061582	0.145685	0.046758	0.003576
13.4834	0.0159254	0.0178237	0.979348	0.057733	0.167288	0.043882	0.003242
13.5001	0.0160168	0.0181989	0.990774	0.05438	0.193117	0.041231	0.003011
13.5167	0.0161147	0.0184162	0.997522	0.051419	0.222213	0.03888	0.002754
13.5334	0.0161617	0.0187404	1	0.048794	0.254498	0.036614	0.002518
13.5501	0.0162544	0.0189969	0.998961	0.046522	0.289661	0.03458	0.0023
13.5667	0.0163014	0.0192665	0.995364	0.04461	0.330549	0.032822	0.002143
13.5834	0.0163863	0.0196287	0.989176	0.042924	0.371495	0.031258	0.002021
13.6001	0.0164424	0.019922	0.98082	0.04144	0.410664	0.029963	0.001893
13.6167	0.0164346	0.0202486	0.970906	0.040195	0.454373	0.028903	0.001787
13.6334	0.0165377	0.020511	0.959781	0.039115	0.499969	0.028066	0.001692
13.6501	0.0165286	0.0208946	0.947296	0.038186	0.546735	0.027541	0.001621
13.6667	0.0165064	0.0212829	0.933655	0.037416	0.59816	0.027231	0.001579
13.6834	0.0165495	0.0214919	0.919623	0.036793	0.645557	0.027199	0.001555
13.7001	0.016539	0.0218731	0.904843	0.036226	0.68761	0.027503	0.001507
13.7167	0.0165468	0.0222163	0.889224	0.035754	0.732184	0.028064	0.001507
13.7334	0.0165312	0.0225857	0.873364	0.035346	0.775371	0.028955	0.00151
13.7501	0.0165011	0.0228683	0.857412	0.035041	0.815736	0.030113	0.001508
13.7667	0.0165155	0.0232257	0.841005	0.034746	0.856225	0.031577	0.001532
13.7834	0.0165142	0.0236402	0.824124	0.034502	0.89068	0.033264	0.001561
13.8	0.0164946	0.0239858	0.807461	0.034308	0.920322	0.03527	0.001617
13.8167	0.0164124	0.0242886	0.79082	0.034152	0.943458	0.037417	0.001668
13.8334	0.0164098	0.0247232	0.773877	0.033993	0.96445	0.039732	0.001731
13.85	0.0164058	0.0250652	0.756841	0.033865	0.980878	0.042197	0.001805
13.8667	0.0163575	0.0254155	0.740125	0.033718	0.993002	0.044797	0.001896
13.8834	0.0163027	0.0257184	0.723434	0.033561	0.999026	0.047362	0.001958
13.9	0.0162531	0.0260604	0.706526	0.03337	1	0.049898	0.002051
13.9167	0.0161865	0.0263573	0.689775	0.033181	0.996564	0.052479	0.002151
13.9334	0.0161604	0.0267539	0.673542	0.032946	0.98841	0.054844	0.002221
13.95	0.0161813	0.0269688	0.657197	0.032687	0.975545	0.057027	0.002315
13.9667	0.0161578	0.0272586	0.640795	0.032341	0.95812	0.059011	0.002398
13.9833	0.0162191	0.0276481	0.624785	0.031967	0.93466	0.060803	0.002467
14	0.016086	0.0279414	0.609036	0.031523	0.909086	0.062285	0.002531
14.0167	0.0161356	0.0282241	0.593283	0.030999	0.882866	0.0635	0.002602
14.0333	0.0161369	0.0284912	0.57761	0.030429	0.851412	0.0645	0.00265
14.05	0.0160755	0.0287703	0.562558	0.029804	0.81757	0.065246	0.002672
14.0667	0.0160755	0.0291349	0.547656	0.029125	0.781938	0.0658	0.002704
14.0833	0.015992	0.0294484	0.532668	0.028397	0.740732	0.066177	0.002737
14.1	0.0159698	0.0297287	0.518092	0.027671	0.701128	0.066461	0.00273
14.1167	0.0159646	0.0300184	0.503914	0.026894	0.665479	0.06675	0.00271
14.1333	0.0159606	0.0304721	0.489892	0.02609	0.626694	0.067068	0.002688
14.15	0.0159463	0.0307951	0.475885	0.025243	0.586763	0.06759	0.002662
14.1667	0.015928	0.0311406	0.462397	0.024436	0.547721	0.068382	0.002598
14.1833	0.0159515	0.0315491	0.449297	0.023642	0.506938	0.069538	0.00252
14.2	0.0158745	0.032055	0.436236	0.022869	0.469532	0.071263	0.002451
14.2167	0.0158666	0.0324303	0.423401	0.022121	0.436787	0.073557	0.00239
14.2333	0.015864	0.0328471	0.411024	0.021418	0.403536	0.076715	0.002323
14.25	0.0159175	0.0333886	0.398972	0.020779	0.37158	0.080733	0.002248
14.2666	0.0159149	0.0340026	0.386926	0.0202	0.340949	0.085849	0.002153
14.2833	0.0159567	0.0346617	0.375242	0.019633	0.310019	0.092219	0.002063
14.3	0.016022	0.0353694	0.364068	0.019184	0.283661	0.099994	0.001981
14.3166	0.0161591	0.0366282	0.353058	0.018796	0.25946	0.109165	0.001917
14.3333	0.0162766	0.0405578	0.34215	0.018479	0.23877	0.120102	0.001837
14.35	0.0164332	0.0499333	0.331654	0.018225	0.218593	0.132933	0.001785
14.3666	0.0167818	0.0658462	0.321569	0.018037	0.200027	0.147682	0.001725
14.3833	0.0171226	0.0928887	0.311557	0.017935	0.183017	0.164314	0.001677
14.4	0.017684	0.137032	0.301717	0.017908	0.166312	0.183276	0.001622
14.4166	0.0184047	0.194933	0.292363	0.018002	0.152598	0.204569	0.001601
14.4333	0.0192938	0.265847	0.28323	0.01818	0.141421	0.227836	0.001589
14.45	0.0204244	0.369846	0.274274	0.018446	0.130482	0.253435	0.00157
14.4666	0.0219963	0.504759	0.26556	0.018827	0.120625	0.281711	0.001535
14.4833	0.0240552	0.628351	0.257184	0.019342	0.111955	0.312154	0.001584
14.4999	0.0268765	0.729053	0.249004	0.019967	0.103568	0.344329	0.001609
14.5166	0.0308233	0.822248	0.240984	0.020705	0.096539	0.378841	0.001671
14.5333	0.0353419	0.897121	0.233237	0.021624	0.091006	0.415512	0.001724
14.5499	0.0419663	0.94198	0.225809	0.022687	0.085692	0.453506	0.001817
14.5666	0.050715	0.968603	0.218476	0.023927	0.080827	0.492636	0.001927
14.5833	0.0620278	0.98685	0.211307	0.025351	0.076504	0.533384	0.002034
14.5999	0.0781151	0.997005	0.204482	0.027008	0.072402	0.57518	0.002206
14.6166	0.0966673	1	0.197875	0.0288	0.068976	0.616684	0.002398
14.6333	0.11994	0.998632	0.191323	0.030795	0.066138	0.658368	0.002587
14.6499	0.148249	0.994109	0.185014	0.033059	0.063432	0.700129	0.002838
14.6666	0.181902	0.986354	0.178993	0.035451	0.060999	0.740915	0.003079
14.6833	0.220688	0.977259	0.173144	0.038023	0.05877	0.779724	0.003354
14.6999	0.264251	0.967621	0.167379	0.040781	0.056728	0.817184	0.003668
14.7166	0.312565	0.955833	0.161855	0.043696	0.05479	0.852901	0.004055
14.7332	0.365148	0.943194	0.156589	0.046677	0.053146	0.885203	0.004398
14.7499	0.41549	0.928242	0.151379	0.049717	0.051757	0.914184	0.004723
14.7666	0.475277	0.915812	0.146318	0.052832	0.050399	0.939881	0.005101
14.7832	0.536232	0.901257	0.141551	0.055901	0.049165	0.961511	0.005465
14.7999	0.597377	0.88641	0.136931	0.058828	0.048008	0.978255	0.005859
14.8166	0.656989	0.869457	0.132395	0.061665	0.046818	0.990442	0.006262
14.8332	0.719012	0.853514	0.128028	0.064338	0.045785	0.997973	0.006643
14.8499	0.770982	0.839147	0.123889	0.066681	0.044921	1	0.006916
14.8666	0.818216	0.822622	0.119892	0.068722	0.044008	0.997021	0.007199
14.8832	0.860485	0.804367	0.115921	0.070449	0.043099	0.989111	0.007479
14.8999	0.897596	0.787862	0.112207	0.071753	0.042231	0.976056	0.007702
14.9166	0.929183	0.772927	0.108657	0.072602	0.041338	0.958182	0.007885
14.9332	0.954849	0.755931	0.105113	0.073031	0.04052	0.936493	0.007991
14.9499	0.974703	0.737292	0.101727	0.073038	0.039796	0.910833	0.008056
14.9666	0.988738	0.720272	0.098557	0.072535	0.039079	0.880875	0.008059
14.9832	0.996371	0.705056	0.095466	0.071592	0.038401	0.848748	0.00798
14.9999	1	0.688005	0.092527	0.070257	0.037754	0.814429	0.007884
15.0165	0.998852	0.669288	0.08967	0.068511	0.037128	0.777516	0.007705
15.0332	0.993019	0.652591	0.086954	0.066436	0.036637	0.738863	0.0075
15.0499	0.982678	0.637795	0.084319	0.064132	0.036252	0.700562	0.007277
15.0665	0.966734	0.621177	0.081796	0.061504	0.035904	0.661562	0.00697
15.0832	0.948319	0.603169	0.079376	0.058719	0.035646	0.621087	0.006669
15.0999	0.926471	0.588936	0.077115	0.055857	0.03546	0.581814	0.006322
15.1165	0.902327	0.572762	0.074926	0.052908	0.035341	0.543938	0.005971
15.1332	0.875725	0.556907	0.072761	0.049881	0.035287	0.50636	0.005581
15.1499	0.846774	0.539688	0.070723	0.046898	0.035316	0.469362	0.005268
15.1665	0.816696	0.524466	0.068808	0.044033	0.035377	0.434826	0.0049
15.1832	0.784703	0.511002	0.066908	0.041211	0.035467	0.402062	0.004577
15.1999	0.754762	0.496256	0.065079	0.038524	0.035601	0.370201	0.00425
15.2165	0.720068	0.480304	0.06335	0.035976	0.035755	0.340269	0.003937
15.2332	0.685132	0.466296	0.061658	0.033561	0.035896	0.313093	0.003632
15.2499	0.650144	0.453909	0.060042	0.031323	0.036036	0.287291	0.003355
15.2665	0.615254	0.440073	0.058479	0.029241	0.036162	0.262928	0.003118
15.2832	0.581103	0.425225	0.056964	0.027358	0.036269	0.240905	0.002903
15.2999	0.544163	0.41224	0.055517	0.025616	0.036339	0.221075	0.002698
15.3165	0.511674	0.400763	0.054055	0.024005	0.036344	0.202323	0.002503
15.3332	0.4796	0.388155	0.052686	0.022563	0.036322	0.185064	0.002299
15.3499	0.448162	0.374734	0.051327	0.021251	0.036238	0.169859	0.002152
15.3665	0.417776	0.362917	0.050028	0.020072	0.036118	0.155836	0.002032
15.3832	0.388635	0.352564	0.048701	0.01896	0.035914	0.142873	0.001888
15.3999	0.360774	0.341147	0.04748	0.017989	0.035663	0.131168	0.001768
15.4165	0.334449	0.328907	0.046223	0.017082	0.035341	0.120872	0.00167
15.4332	0.312297	0.318084	0.044979	0.016275	0.034903	0.111246	0.001586
15.4499	0.288926	0.308639	0.043796	0.015587	0.034437	0.102378	0.001532
15.4665	0.267383	0.298273	0.042668	0.014943	0.033971	0.094526	0.001469
15.4832	0.247246	0.287259	0.0415	0.014347	0.033407	0.08746	0.001411
15.4999	0.228283	0.277633	0.040336	0.013783	0.032759	0.080858	0.00135
15.5165	0.208747	0.269193	0.03924	0.013321	0.032059	0.07478	0.001283
15.5332	0.192483	0.259938	0.038169	0.012885	0.031315	0.069448	0.001237
15.5499	0.177563	0.250087	0.037075	0.012469	0.030444	0.064505	0.001196
15.5665	0.163825	0.241337	0.036027	0.01207	0.02957	0.05983	0.001183
15.5832	0.151463	0.233735	0.035001	0.01173	0.028772	0.055672	0.00112
15.5999	0.140152	0.225418	0.034004	0.011434	0.027878	0.051922	0.001095
15.6165	0.129863	0.216561	0.032996	0.01111	0.026944	0.048386	0.00107
15.6332	0.120447	0.208836	0.032027	0.010835	0.025962	0.045115	0.001041
15.6499	0.111843	0.202155	0.03108	0.010585	0.024912	0.042108	0.001017
15.6665	0.103913	0.194781	0.030184	0.010344	0.023919	0.039448	0.000996
15.6832	0.0975368	0.187648	0.029262	0.010099	0.023006	0.036903	0.000969
15.6999	0.0909345	0.180001	0.028411	0.009899	0.022029	0.034521	0.000951
15.7165	0.0849471	0.174059	0.027545	0.009695	0.021058	0.032407	0.000927
15.7332	0.0796047	0.167453	0.026744	0.009515	0.020089	0.030411	0.000917
15.7499	0.0742232	0.161067	0.025913	0.009326	0.019051	0.028549	0.000872
15.7665	0.0698704	0.154239	0.025148	0.00914	0.018122	0.026814	0.000864
15.7832	0.0659315	0.148337	0.024449	0.00897	0.017313	0.025249	0.000842
15.7999	0.0622014	0.143202	0.023726	0.008799	0.016448	0.023765	0.000841
15.8165	0.0587495	0.137589	0.023036	0.008653	0.01559	0.022369	0.000827
15.8332	0.0556435	0.131558	0.022359	0.008488	0.014792	0.021078	0.000828
15.8499	0.0527661	0.126976	0.021739	0.008327	0.013967	0.019866	0.000798
15.8665	0.0501327	0.121803	0.021088	0.008185	0.013223	0.018797	0.000764
15.8832	0.0476613	0.116853	0.020491	0.008074	0.012523	0.017707	0.000767
15.8999	0.0454979	0.11151	0.019957	0.007923	0.011913	0.016744	0.000746
15.9165	0.0433999	0.107463	0.019399	0.00779	0.011292	0.015875	0.000741
15.9332	0.0417522	0.102934	0.018864	0.007676	0.010681	0.015038	0.000747
15.9499	0.0398931	0.0986779	0.018388	0.007565	0.010121	0.014224	0.000715
15.9665	0.0381906	0.0940121	0.017929	0.007467	0.009556	0.013517	0.000729
15.9832	0.0364882	0.0901051	0.017409	0.007344	0.009049	0.012855	0.000693
15.9999	0.0350103	0.0866209	0.016983	0.007225	0.008622	0.012213	0.000672
16.0165	0.0337373	0.0828636	0.016588	0.00714	0.008197	0.011605	0.000653
16.0332	0.0325401	0.0788509	0.016174	0.007051	0.007797	0.011072	0.000644
16.0499	0.03145	0.0753928	0.015766	0.006953	0.007419	0.010581	0.000635
16.0665	0.0303911	0.0723622	0.01539	0.006852	0.00704	0.010063	0.000608
16.0832	0.0294668	0.0691191	0.015056	0.006771	0.00672	0.009612	0.00059
16.0999	0.0286678	0.065731	0.014716	0.006682	0.006437	0.009228	0.000585
16.1165	0.0279562	0.0628133	0.014407	0.00661	0.006155	0.00885	0.000591
16.1332	0.0273465	0.0602637	0.014091	0.006548	0.005905	0.008473	0.000556
16.1499	0.0268152	0.0575502	0.013819	0.006458	0.005674	0.008174	0.00058
16.1665	0.0263922	0.054649	0.013514	0.006395	0.005443	0.00786	0.000546
16.1832	0.0260331	0.0521421	0.013245	0.006337	0.005246	0.007588	0.000521
16.1999	0.0258425	0.0500877	0.01301	0.006292	0.005084	0.00731	0.000516
16.2165	0.0257054	0.047835	0.01275	0.006223	0.004913	0.007114	0.000499
16.2332	0.0256323	0.045524	0.01249	0.006172	0.004749	0.00687	0.000496
16.2499	0.0257564	0.0435005	0.012255	0.006104	0.004604	0.006666	0.00051
16.2665	0.0258556	0.0417797	0.012034	0.006051	0.004489	0.006497	0.000518
16.2832	0.0261219	0.0400068	0.011778	0.005995	0.004358	0.006308	0.000504
16.2999	0.0264144	0.0381162	0.011572	0.005953	0.004269	0.006173	0.000507
16.3165	0.0268517	0.0365308	0.011354	0.005897	0.004173	0.006039	0.000492
16.3332	0.0273048	0.0351581	0.011172	0.005834	0.004074	0.005912	0.000488
16.3499	0.0279458	0.0337556	0.011002	0.005806	0.003999	0.005788	0.000493
16.3665	0.0284994	0.0323032	0.010809	0.005776	0.003917	0.005644	0.000469
16.3832	0.0291456	0.0309744	0.010622	0.005737	0.003843	0.005563	0.00047
16.3999	0.0296992	0.0299721	0.010475	0.005711	0.003779	0.005471	0.000473
16.4165	0.030335	0.0288475	0.0103	0.00566	0.003728	0.005379	0.00048
16.4332	0.0310465	0.0276517	0.010139	0.005613	0.003671	0.005294	0.000477
16.4499	0.0317685	0.0266708	0.009965	0.005577	0.003615	0.005221	0.000472
16.4665	0.0323782	0.0258716	0.009824	0.005543	0.003574	0.005176	0.000464
16.4832	0.0330297	0.0249809	0.009642	0.005498	0.003521	0.005085	0.000466
16.4999	0.0336355	0.024133	0.009504	0.00549	0.003473	0.005015	0.000461
16.5165	0.0341708	0.0233872	0.009358	0.005458	0.003423	0.004934	0.000442
16.5332	0.0346643	0.0227104	0.009225	0.005418	0.003399	0.004874	0.000445
16.5499	0.0351565	0.0221237	0.009111	0.0054	0.003363	0.004792	0.00046
16.5665	0.0355625	0.0214397	0.008972	0.005363	0.00333	0.004756	0.000453
16.5832	0.0359268	0.0208863	0.008837	0.005338	0.00329	0.004692	0.000453
16.5999	0.0361357	0.0203994	0.00868	0.005308	0.003259	0.004643	0.000456
16.6165	0.0363485	0.0199505	0.008576	0.005307	0.00324	0.00459	0.000462
16.6332	0.0365704	0.0194755	0.008447	0.005305	0.003208	0.004535	0.000449
16.6499	0.0366318	0.0190575	0.008361	0.00528	0.00317	0.004487	0.000447
16.6665	0.0366631	0.0187262	0.008225	0.005231	0.003145	0.004433	0.000442
16.6832	0.0366096	0.0183889	0.008114	0.005189	0.003127	0.004361	0.000445
16.6999	0.0365247	0.017997	0.008004	0.005189	0.003096	0.004332	0.000438
16.7165	0.0363224	0.0176242	0.007903	0.005143	0.003074	0.004298	0.000447
16.7332	0.0360195	0.0174211	0.007813	0.005119	0.003047	0.004214	0.000447
16.7499	0.0357022	0.0170767	0.007709	0.005067	0.003039	0.004183	0.000441
16.7665	0.0352766	0.0167786	0.007621	0.005071	0.003026	0.004149	0.000442
16.7832	0.0348079	0.0165209	0.007513	0.005019	0.003006	0.00407	0.000452
16.7999	0.0342321	0.0162656	0.007427	0.004988	0.002999	0.004027	0.000426
16.8165	0.0336459	0.0161089	0.007344	0.004933	0.002976	0.003992	0.000419
16.8332	0.0331354	0.0159307	0.007272	0.00493	0.002965	0.003935	0.000405
16.8499	0.0323991	0.01573	0.007202	0.004898	0.002949	0.003912	0.000409
16.8665	0.0316706	0.0154747	0.007145	0.004873	0.002945	0.003888	0.000411
16.8832	0.0309564	0.0153085	0.007074	0.004859	0.002938	0.00381	0.000403
16.8999	0.0301627	0.0151493	0.007	0.004819	0.002928	0.003774	0.000405
16.9165	0.029361	0.0149926	0.006951	0.004814	0.002916	0.00375	0.000417
16.9332	0.0285751	0.0147966	0.006909	0.004774	0.002905	0.003752	0.000398
16.9499	0.0277996	0.014704	0.006853	0.004719	0.002896	0.003717	0.000413
16.9665	0.0270423	0.0145734	0.006778	0.004683	0.002879	0.003684	0.000398
16.9832	0.0262721	0.0143763	0.0067	0.00464	0.002865	0.003659	0.000414
16.9999	0.0255227	0.0141803	0.006633	0.004632	0.002848	0.003633	0.000411
17.0165	0.0247863	0.0140699	0.006592	0.004579	0.002836	0.003628	0.000391
17.0332	0.0240278	0.0139167	0.006549	0.004542	0.002824	0.003602	0.00039
17.0499	0.023435	0.0138003	0.006497	0.004494	0.002811	0.003562	0.00039
17.0665	0.0227901	0.0136792	0.006452	0.004451	0.002781	0.003543	0.000396
17.0832	0.0221843	0.0136091	0.006403	0.00443	0.002766	0.003539	0.000406
17.0999	0.0216033	0.0134868	0.006358	0.004383	0.002745	0.00349	0.000401
17.1165	0.0209988	0.0133775	0.006307	0.00437	0.002729	0.003469	0.000416
17.1332	0.0204936	0.0132125	0.006247	0.004342	0.002712	0.003483	0.000418
17.1499	0.0198969	0.0131032	0.006172	0.00433	0.0027	0.003459	0.000407
17.1665	0.0194047	0.0130438	0.006182	0.004299	0.002682	0.00343	0.000406
17.1832	0.0189165	0.0129227	0.006111	0.004277	0.002636	0.003406	0.000414
17.1999	0.0184582	0.012817	0.006111	0.004246	0.002618	0.003414	0.000413
17.2165	0.0180665	0.012779	0.006051	0.004218	0.00261	0.003363	0.000406
17.2332	0.0176527	0.012671	0.006008	0.004202	0.002584	0.003385	0.000414
17.2499	0.0172727	0.0125938	0.00597	0.004167	0.002563	0.003364	0.000425
17.2665	0.016949	0.0125391	0.005924	0.004144	0.002525	0.003341	0.000411
17.2832	0.0166369	0.0124061	0.005913	0.004123	0.002498	0.003317	0.000415
17.2999	0.0163614	0.0123337	0.005903	0.004106	0.002476	0.003317	0.00042
17.3165	0.0160886	0.0122672	0.005862	0.004083	0.002447	0.003308	0.000406
17.3332	0.015864	0.0122494	0.005822	0.004043	0.002409	0.003326	0.000394
17.3499	0.0156003	0.012171	0.005763	0.004012	0.002397	0.003307	0.000393
17.3665	0.0153796	0.0121223	0.005741	0.00402	0.002382	0.003279	0.000414
17.3832	0.0151381	0.0120273	0.005692	0.00403	0.002352	0.003288	0.000418
17.3999	0.0149619	0.0119489	0.0056	0.003988	0.002334	0.003305	0.000402
17.4165	0.0147334	0.011886	0.005606	0.003967	0.002309	0.003293	0.000408
17.4332	0.0145859	0.0118088	0.005595	0.003944	0.002288	0.003308	0.00041
17.4499	0.0144344	0.0117126	0.005512	0.003928	0.002279	0.003287	0.000413
17.4665	0.0143065	0.0116236	0.005483	0.003916	0.002255	0.003343	0.000417
17.4832	0.0142177	0.0114751	0.005415	0.00387	0.002241	0.003315	0.00042
17.4999	0.0140715	0.0113077	0.005383	0.003869	0.002217	0.003382	0.000416
17.5165	0.0139879	0.0111699	0.005394	0.003858	0.002208	0.003404	0.000411
17.5332	0.0138456	0.0110642	0.005346	0.003834	0.002194	0.003411	0.000414
17.5499	0.0137542	0.0109075	0.0053	0.003816	0.002181	0.003465	0.000425
17.5665	0.0136458	0.0107602	0.005315	0.003821	0.002166	0.003484	0.000405
17.5832	0.0135832	0.0106914	0.005332	0.003804	0.00214	0.003523	0.000432
17.5999	0.0135114	0.0105441	0.005261	0.003779	0.002123	0.003587	0.00042
17.6165	0.01342	0.0104455	0.005235	0.003767	0.002109	0.003637	0.000431
17.6332	0.0133795	0.0102947	0.005223	0.003759	0.002091	0.0037	0.00044
17.6499	0.0133325	0.0102045	0.005149	0.003755	0.002085	0.003765	0.000419
17.6665	0.0133051	0.0100821	0.005183	0.003756	0.002078	0.003797	0.000433
17.6832	0.0133025	0.010018	0.005111	0.003767	0.002066	0.003915	0.000441
17.6999	0.0132685	0.00990995	0.005095	0.00376	0.002062	0.003985	0.000444
17.7165	0.0132294	0.00982088	0.005086	0.003752	0.002049	0.004024	0.000456
17.7332	0.0131445	0.00974845	0.005071	0.003755	0.002033	0.004152	0.000456
17.7499	0.0130623	0.00964394	0.005016	0.003758	0.00201	0.004237	0.000459
17.7665	0.0130949	0.00957744	0.005006	0.003757	0.001989	0.004322	0.000449
17.7832	0.0131014	0.009505	0.004977	0.003738	0.001975	0.004384	0.000475
17.7999	0.0129513	0.00941475	0.004976	0.003746	0.001975	0.004438	0.000477
17.8165	0.0129421	0.00936012	0.004968	0.003736	0.001955	0.00455	0.000486
17.8332	0.0129278	0.00938625	0.004939	0.003721	0.001929	0.004616	0.000495
17.8499	0.012903	0.009315	0.004948	0.003706	0.001914	0.004673	0.000498
17.8665	0.0128664	0.00923781	0.004877	0.003721	0.001916	0.004726	0.000504
17.8832	0.0128756	0.00918318	0.004841	0.003737	0.001906	0.004769	0.000501
17.8999	0.012856	0.00917724	0.004834	0.003727	0.001896	0.004841	0.000512
17.9165	0.0128377	0.00915468	0.00482	0.003733	0.001899	0.004854	0.000516
17.9332	0.0127972	0.00917368	0.004799	0.003758	0.001893	0.004864	0.000515
17.9499	0.0128299	0.00911668	0.004773	0.003754	0.001878	0.00488	0.00052
17.9665	0.0128246	0.00903949	0.004703	0.003734	0.001864	0.004887	0.000545
17.9832	0.0127829	0.0090288	0.004692	0.003716	0.001852	0.004874	0.000538
17.9999	0.0128677	0.00900505	0.004676	0.003773	0.001846	0.004871	0.000551
18.0165	0.0128495	0.00895042	0.004683	0.003744	0.001836	0.004858	0.000562
18.0332	0.012779	0.00897655	0.004655	0.003748	0.001823	0.004798	0.000574
18.0499	0.0127894	0.00887205	0.004652	0.003767	0.001811	0.004789	0.000579
18.0665	0.0127293	0.00886017	0.004646	0.003759	0.0018	0.004717	0.000601
18.0832	0.0127502	0.00881386	0.004638	0.003753	0.00178	0.004655	0.000601
18.0999	0.0127111	0.00881267	0.004659	0.003783	0.001767	0.004594	0.00061
18.1165	0.0127058	0.00881623	0.00464	0.003772	0.001767	0.004538	0.000608
18.1332	0.012762	0.00883048	0.004611	0.003764	0.001759	0.004483	0.000632
18.1499	0.0126471	0.00881505	0.00465	0.00374	0.001736	0.004397	0.000631
18.1665	0.0127084	0.00879248	0.004632	0.003743	0.001739	0.004328	0.000647
18.1832	0.0126719	0.00877586	0.004645	0.003745	0.001731	0.004224	0.000662
18.1999	0.0127111	0.00878536	0.004621	0.003726	0.00172	0.004136	0.000677
18.2165	0.012732	0.00877111	0.004679	0.003747	0.001728	0.004067	0.000712
18.2332	0.0126719	0.00874142	0.004672	0.003737	0.001724	0.003957	0.000723
18.2499	0.0126706	0.00870817	0.004666	0.003719	0.001706	0.003881	0.000754
18.2665	0.012681	0.00870936	0.004672	0.003712	0.001701	0.003802	0.00078
18.2832	0.012651	0.00870104	0.004654	0.003729	0.001707	0.003711	0.000825
18.2999	0.0126144	0.00866898	0.00464	0.003747	0.001705	0.003636	0.000869
18.3165	0.0126158	0.0085906	0.00462	0.003712	0.0017	0.003529	0.000904
18.3332	0.0125557	0.00860366	0.004614	0.003702	0.0017	0.003479	0.000933
18.3499	0.0125883	0.00857635	0.004627	0.003719	0.001701	0.00339	0.00099
18.3665	0.0125387	0.0085336	0.004637	0.003698	0.001708	0.003298	0.001056
18.3832	0.0125074	0.00855973	0.004636	0.003706	0.001704	0.00327	0.001117
18.3999	0.0124225	0.00857041	0.00462	0.00368	0.001715	0.003196	0.001185
18.4165	0.0124447	0.00850154	0.004652	0.003693	0.00173	0.003122	0.001267
18.4332	0.012399	0.00852885	0.004656	0.003695	0.001727	0.003087	0.001344
18.4499	0.0124421	0.0085621	0.004646	0.003679	0.001732	0.003052	0.001419
18.4665	0.0124212	0.00851935	0.004673	0.003677	0.001737	0.003006	0.001538
18.4832	0.0123768	0.00847185	0.004639	0.003678	0.001737	0.002969	0.001632
18.4999	0.0123037	0.00847066	0.004674	0.003664	0.00173	0.002943	0.001764
18.5165	0.0122776	0.0084766	0.004674	0.003681	0.001743	0.002898	0.001863
18.5332	0.0122267	0.00844097	0.004695	0.003677	0.001748	0.002891	0.002008
18.5499	0.0121275	0.00844572	0.004684	0.003707	0.001752	0.002865	0.002153
18.5665	0.0120674	0.00843979	0.004691	0.003719	0.001752	0.002801	0.00231
18.5832	0.01201	0.00841128	0.004742	0.003709	0.001759	0.002802	0.002474
18.5999	0.0119982	0.00845404	0.004755	0.003719	0.00177	0.002795	0.002636
18.6165	0.0118938	0.00844216	0.004754	0.003711	0.001772	0.00274	0.0028
18.6332	0.0118533	0.00841722	0.004788	0.003701	0.001759	0.002739	0.002989
18.6498	0.0118402	0.00840891	0.004811	0.003711	0.00176	0.002695	0.00319
18.6665	0.0117358	0.00842672	0.004816	0.003696	0.001761	0.002724	0.003389
18.6832	0.0116718	0.00843266	0.004818	0.003711	0.001759	0.002693	0.003637
18.6998	0.0115739	0.00840891	0.004835	0.003718	0.001753	0.002708	0.003849
18.7165	0.0114917	0.00845404	0.004826	0.003729	0.001753	0.002715	0.004066
18.7332	0.0113755	0.00840178	0.004868	0.003732	0.001754	0.002686	0.004308
18.7498	0.0112906	0.00839228	0.004899	0.003739	0.001746	0.00269	0.00452
18.7665	0.0111822	0.00835785	0.004929	0.003765	0.001728	0.002687	0.004762
18.7832	0.0111196	0.00831153	0.004995	0.003763	0.001722	0.002694	0.005024
18.7998	0.0110282	0.0083436	0.004992	0.003774	0.001703	0.002698	0.005281
18.8165	0.0109159	0.00834241	0.00503	0.003759	0.001691	0.00271	0.005503
18.8332	0.0108154	0.0083246	0.005072	0.003783	0.001669	0.002702	0.005746
18.8498	0.0107005	0.00831034	0.005116	0.003791	0.001667	0.00272	0.006023
18.8665	0.0106378	0.00829134	0.005128	0.003816	0.001649	0.002685	0.006279
18.8832	0.0105843	0.00822365	0.005191	0.003829	0.001642	0.002709	0.00659
18.8999	0.0104589	0.00821297	0.00524	0.003833	0.00163	0.002767	0.006858
18.9165	0.010348	0.00818328	0.005282	0.003853	0.001622	0.00277	0.0071
18.9332	0.010267	0.00814409	0.005274	0.003834	0.001602	0.002804	0.007381
18.9499	0.0102031	0.00809303	0.005334	0.00387	0.001592	0.002802	0.00766
18.9665	0.0101117	0.0080479	0.00538	0.003895	0.001568	0.002868	0.007961
18.9832	0.0100372	0.0079529	0.005409	0.003944	0.001558	0.002888	0.008234
18.9999	0.00989755	0.00783414	0.005426	0.00396	0.001546	0.002969	0.008572
19.0165	0.00968213	0.00776408	0.005465	0.003987	0.001542	0.003002	0.008862
19.0332	0.00963905	0.00769639	0.005501	0.004012	0.001526	0.00304	0.009138
19.0499	0.0096038	0.00761445	0.0055	0.004026	0.001513	0.003104	0.009434
19.0665	0.00946671	0.0075242	0.005539	0.004057	0.001511	0.003123	0.009737
19.0832	0.00928915	0.00744938	0.005565	0.00406	0.001499	0.003142	0.010037
19.0999	0.00919907	0.00732351	0.005591	0.004115	0.001482	0.003237	0.010366
19.1165	0.0091364	0.00718338	0.005598	0.004148	0.001475	0.003251	0.010649
19.1332	0.00902935	0.00711925	0.005608	0.004206	0.001476	0.003262	0.010911
19.1499	0.00897843	0.00699337	0.005595	0.004261	0.001467	0.003297	0.011188
19.1665	0.0087852	0.00679862	0.005612	0.00431	0.001449	0.003308	0.011475
19.1832	0.0087369	0.00667036	0.005628	0.004353	0.001446	0.003279	0.01177
19.1999	0.00864942	0.00647917	0.005611	0.004382	0.001447	0.003331	0.012092
19.2165	0.00857501	0.00627967	0.005587	0.004417	0.001451	0.003284	0.012391
19.2332	0.00852539	0.0060861	0.005544	0.004459	0.001432	0.00325	0.012684
19.2499	0.00846795	0.00587472	0.005513	0.004468	0.001423	0.003247	0.012965
19.2666	0.00833478	0.00564077	0.005445	0.004492	0.001422	0.003155	0.013277
19.2832	0.00825514	0.0053142	0.005383	0.004542	0.001424	0.003093	0.013609
19.2999	0.00813894	0.00500901	0.005357	0.004551	0.001422	0.003016	0.013991
19.3166	0.00805017	0.0046955	0.005291	0.004533	0.001429	0.002953	0.014386
19.3332	0.00789611	0.0042098	0.005253	0.00455	0.001429	0.002863	0.014735
19.3499	0.00781255	0.00376804	0.005204	0.004536	0.001421	0.002779	0.015188
19.3666	0.00759191	0.00322771	0.005139	0.004508	0.001422	0.00271	0.015679
19.3832	0.00748094	0.00280495	0.005082	0.004482	0.001417	0.002629	0.016193
19.3999	0.00715193	0.00213399	0.005095	0.004418	0.001418	0.002533	0.016787
19.4166	0.00696785	0.00152479	0.005075	0.004375	0.001422	0.002497	0.017486
19.4332	0.00665712	0.00077783	0.005084	0.004322	0.001425	0.002408	0.018144
19.4499	0.00618189	9.9753e-05	0.005165	0.004202	0.001414	0.002397	0.018954
19.4666	0.00572233	-0.0005819	0.005226	0.00412	0.001427	0.00232	0.019873
19.4832	0.00509826	-0.0012861	0.005321	0.003975	0.001419	0.002285	0.020863
19.4999	0.00445723	-0.0020817	0.005494	0.003825	0.001404	0.002279	0.022001
19.5166	0.0037235	-0.0027135	0.005674	0.003641	0.001419	0.002285	0.023435
19.5332	0.00296104	-0.0034177	0.005916	0.003435	0.001431	0.002295	0.024921
19.5499	0.0019923	-0.004116	0.006202	0.003209	0.001429	0.002334	0.026442
19.5666	0.00095829	-0.0048285	0.006548	0.002966	0.001442	0.002341	0.028383
19.5833	-0.0001749	-0.0054258	0.006891	0.002728	0.001446	0.002413	0.030614
19.5999	-0.001363	-0.0059044	0.007266	0.00246	0.001457	0.002497	0.033154
19.6166	-0.0024623	-0.0064459	0.007667	0.002191	0.001456	0.00255	0.036461
19.6333	-0.0037457	-0.0069993	0.008108	0.001917	0.001459	0.002625	0.039954
19.6499	-0.0050735	-0.0073188	0.00857	0.001629	0.001466	0.002724	0.043534
19.6666	-0.0064822	-0.0076703	0.009045	0.001379	0.001475	0.002823	0.048095
19.6833	-0.008041	-0.0078698	0.00957	0.001156	0.001472	0.002913	0.053408
19.6999	-0.0094354	-0.0080455	0.010038	0.000967	0.001481	0.002992	0.059367
19.7166	-0.0109107	-0.0081334	0.010516	0.000832	0.001484	0.003086	0.066817
19.7333	-0.0122345	-0.0081548	0.010991	0.000718	0.00149	0.003187	0.074559
19.7499	-0.0135453	-0.0080562	0.01144	0.000645	0.0015	0.003233	0.082326
19.7666	-0.0148522	-0.0078864	0.011898	0.000665	0.001509	0.0033	0.091585
19.7833	-0.0161526	-0.0076857	0.012319	0.00074	0.001515	0.003344	0.101698
19.7999	-0.0172923	-0.0073983	0.012701	0.00088	0.00151	0.003391	0.112805
19.8166	-0.0183028	-0.0071181	0.013039	0.001089	0.001512	0.003436	0.124595
19.8333	-0.0192846	-0.0066252	0.013379	0.001335	0.001504	0.003496	0.138151
19.8499	-0.020021	-0.0060837	0.013679	0.001638	0.001508	0.003521	0.151156
19.8666	-0.0207612	-0.0056099	0.013938	0.001999	0.0015	0.003519	0.16335
19.8833	-0.0213357	-0.0050886	0.014142	0.00241	0.001494	0.003592	0.176951
19.8999	-0.0217717	-0.0044164	0.014302	0.002843	0.001497	0.00354	0.190602
19.9166	-0.0221412	-0.0037407	0.014458	0.003336	0.001492	0.00355	0.204442
19.9333	-0.0223423	-0.0031565	0.014614	0.003812	0.001483	0.003563	0.219573
19.9499	-0.0223175	-0.0025057	0.014726	0.004279	0.001482	0.003582	0.232774
19.9666	-0.0222574	-0.0017777	0.014809	0.00474	0.001485	0.003579	0.244392
19.9833	-0.0219402	-0.0011555	0.014879	0.005211	0.001497	0.003546	0.257111
19.9999	-0.0215145	-0.0005035	0.015	0.005648	0.001499	0.003548	0.269246
20.0166	-0.020914	0.00015319	0.01507	0.006097	0.001505	0.003573	0.280573
20.0333	-0.0202312	0.00082177	0.015086	0.006511	0.001516	0.003566	0.292614
20.05	-0.0193068	0.0014476	0.015167	0.006882	0.001539	0.003572	0.303176
20.0666	-0.0184843	0.00188936	0.015271	0.007225	0.001562	0.003621	0.31205
20.0833	-0.0173837	0.00242019	0.015371	0.007544	0.001592	0.003614	0.321483
20.1	-0.0161852	0.00299733	0.015484	0.007884	0.001615	0.003648	0.330776
20.1166	-0.0148757	0.0034094	0.015639	0.008226	0.001636	0.003659	0.339949
20.1333	-0.0134853	0.0037716	0.015828	0.008476	0.001677	0.003698	0.349589
20.15	-0.0119107	0.00419199	0.016064	0.008715	0.001728	0.003742	0.358436
20.1666	-0.0105399	0.00459218	0.016303	0.008959	0.001771	0.003796	0.367699
20.1833	-0.0090842	0.00495794	0.016585	0.00915	0.001826	0.003822	0.376244
20.2	-0.0076259	0.00516576	0.016927	0.009326	0.001875	0.003887	0.386048
20.2166	-0.0061401	0.00545789	0.017312	0.009515	0.001927	0.003921	0.39647
20.2333	-0.004721	0.00569659	0.017722	0.009643	0.001967	0.003951	0.407967
20.25	-0.00329	0.00600297	0.018246	0.009728	0.002014	0.004025	0.421483
20.2666	-0.0019466	0.00614904	0.01878	0.009763	0.002064	0.004059	0.433462
20.2833	-0.0006306	0.00632479	0.019446	0.009785	0.002095	0.004088	0.448101
20.3	0.00046609	0.00652192	0.020211	0.00975	0.002136	0.004103	0.464446
20.3166	0.00168941	0.00661811	0.021119	0.00969	0.002177	0.004116	0.482207
20.3333	0.00278609	0.00675943	0.02213	0.009582	0.002216	0.004125	0.501733
20.35	0.00382925	0.00687937	0.02337	0.009468	0.002244	0.004115	0.525762
20.3666	0.00479537	0.00692331	0.024843	0.009317	0.002264	0.004106	0.549803
20.3833	0.00571711	0.00701831	0.02652	0.009108	0.002291	0.004063	0.572993
20.4	0.00647826	0.00710144	0.028535	0.008891	0.002305	0.004027	0.601014
20.4166	0.00718979	0.007124	0.030984	0.008652	0.002316	0.004005	0.631447
20.4333	0.00785563	0.00719644	0.033814	0.008352	0.002337	0.003945	0.663868
20.45	0.00845228	0.00725463	0.037068	0.008067	0.002351	0.003867	0.701648
20.4666	0.0089027	0.00731638	0.040914	0.007781	0.002355	0.003747	0.737926
20.4833	0.00934007	0.00739595	0.045242	0.007472	0.002352	0.00369	0.771722
20.5	0.00971347	0.0074482	0.050058	0.007167	0.002345	0.003576	0.809465
20.5166	0.0100346	0.0074862	0.055336	0.006853	0.002335	0.003438	0.847299
20.5333	0.010395	0.00752301	0.061122	0.006565	0.002327	0.003336	0.884137
20.55	0.0106195	0.00760614	0.067207	0.006259	0.002318	0.003245	0.918178
20.5666	0.0108193	0.0076667	0.073299	0.005983	0.002324	0.003122	0.951062
20.5833	0.0110347	0.0077047	0.079376	0.005711	0.002332	0.003001	0.973545
20.6	0.0112096	0.00779139	0.085088	0.005481	0.002322	0.002915	0.991307
20.6166	0.0113663	0.00781633	0.089939	0.005213	0.002313	0.002737	1
20.6333	0.011476	0.00786502	0.093739	0.004983	0.002287	0.002622	0.999398
20.65	0.0116287	0.00792202	0.096338	0.004773	0.002261	0.0025	0.988306
20.6666	0.0117384	0.00793627	0.09738	0.004565	0.002227	0.002341	0.962987
20.6833	0.0117293	0.0080099	0.096735	0.004374	0.002183	0.002216	0.930019
20.7	0.0118755	0.00802652	0.094579	0.004175	0.00214	0.00208	0.893253
20.7166	0.0118507	0.00807284	0.091063	0.004016	0.002088	0.001931	0.845097
20.7333	0.0118402	0.00805503	0.08642	0.003848	0.002022	0.001801	0.791767
20.75	0.0118859	0.00809184	0.081018	0.00368	0.001954	0.001723	0.736379
20.7666	0.0119016	0.00814647	0.075024	0.003528	0.001864	0.001588	0.673599
20.7833	0.0118455	0.00821059	0.068749	0.003383	0.001771	0.001523	0.616379
20.8	0.0118585	0.00821059	0.062593	0.003298	0.001686	0.001389	0.566771
20.8166	0.0118624	0.00827234	0.05663	0.0032	0.001586	0.001353	0.514329
20.8333	0.0118207	0.00828422	0.050982	0.003105	0.001493	0.001267	0.464346
20.85	0.0118076	0.00832816	0.045819	0.003051	0.001381	0.00122	0.417703
20.8666	0.0118037	0.00836141	0.041227	0.003001	0.001278	0.001189	0.371403
20.8833	0.0117776	0.00837328	0.037186	0.00297	0.001184	0.00116	0.332986
20.9	0.0116927	0.00837328	0.033647	0.002965	0.001119	0.001154	0.301199
20.9166	0.0117267	0.00841485	0.030566	0.002957	0.00104	0.001184	0.269444
20.9333	0.0117097	0.00840653	0.027992	0.003002	0.000994	0.001194	0.24132
20.95	0.0117488	0.00847185	0.025783	0.003052	0.000961	0.001214	0.216029
20.9666	0.0116979	0.00846591	0.023864	0.003112	0.000952	0.001269	0.19346
20.9833	0.0117306	0.00848372	0.022248	0.003196	0.000974	0.001314	0.171833
21	0.0116797	0.0084671	0.020887	0.003327	0.001013	0.001378	0.156251
21.0166	0.0116261	0.00851579	0.019709	0.003447	0.00106	0.001451	0.140785
21.0333	0.011681	0.00852173	0.018685	0.003595	0.001131	0.001479	0.127167
21.05	0.0116	0.0085336	0.017838	0.003765	0.001207	0.001578	0.115336
21.0666	0.0116522	0.00853835	0.017087	0.003884	0.001303	0.001671	0.104894
21.0833	0.0116013	0.00863335	0.01645	0.00405	0.001413	0.001738	0.094735
21.1	0.0116444	0.00860723	0.015897	0.004205	0.001509	0.00183	0.086735
21.1166	0.011583	0.00859416	0.015419	0.004416	0.001601	0.001932	0.080358
21.1333	0.011664	0.00859416	0.014958	0.004622	0.001707	0.002058	0.074036
21.15	0.0116118	0.00855973	0.014528	0.004819	0.001801	0.002113	0.06842
21.1666	0.0116026	0.00856685	0.014179	0.004991	0.001896	0.002166	0.063526
21.1833	0.0116522	0.00853954	0.013802	0.005184	0.00199	0.002277	0.058816
21.2	0.0115817	0.00856804	0.013484	0.005342	0.002076	0.00233	0.055075
21.2166	0.0116457	0.00852529	0.013166	0.005528	0.002156	0.00241	0.052088
21.2333	0.0117149	0.00853954	0.012904	0.005667	0.002232	0.002464	0.049244
21.25	0.0116992	0.00848847	0.012665	0.005825	0.002296	0.002518	0.046766
21.2666	0.0117188	0.0084291	0.012392	0.005936	0.002336	0.002549	0.044637
21.2833	0.0116836	0.00842554	0.012166	0.006044	0.002388	0.002604	0.042707
21.3	0.0117306	0.00839347	0.011944	0.006151	0.00242	0.002642	0.041349
21.3166	0.0117854	0.00836853	0.011695	0.006278	0.002443	0.002645	0.040264
21.3333	0.0117449	0.00832578	0.011487	0.006331	0.002465	0.002732	0.03951
21.35	0.011724	0.00830203	0.011269	0.006393	0.002464	0.002731	0.038975
21.3666	0.0117893	0.00823791	0.011055	0.006413	0.002474	0.002769	0.038695
21.3833	0.0117188	0.0081999	0.010897	0.00644	0.002472	0.002752	0.038653
21.4	0.011771	0.00814053	0.010731	0.006426	0.002467	0.002776	0.038853
21.4166	0.0117906	0.00811321	0.01055	0.006428	0.00245	0.002766	0.039291
21.4333	0.0118311	0.00800871	0.010408	0.006379	0.002425	0.002776	0.039784
21.45	0.0117462	0.00799327	0.010196	0.006366	0.002411	0.002757	0.040501
21.4666	0.0117541	0.0079529	0.010044	0.006283	0.00237	0.00278	0.04131
21.4833	0.0117841	0.00792558	0.009927	0.006173	0.002345	0.002785	0.042221
21.5	0.0117946	0.00785077	0.009782	0.00607	0.002293	0.002746	0.043265
21.5166	0.0117671	0.00786621	0.00968	0.00599	0.002249	0.002703	0.044239
21.5333	0.0117906	0.00781871	0.009551	0.005886	0.002218	0.002688	0.045126
21.55	0.0117671	0.00774745	0.0094	0.005772	0.002174	0.002685	0.04604
21.5666	0.0117724	0.0077237	0.009288	0.005651	0.002128	0.002632	0.046885
21.5833	0.0117802	0.00771064	0.009186	0.00555	0.002069	0.002646	0.047607
21.6	0.0117371	0.00765008	0.00913	0.005399	0.00201	0.002601	0.04828
21.6166	0.0117476	0.00763226	0.009053	0.005268	0.001954	0.0026	0.048726
21.6333	0.0117658	0.00765364	0.00899	0.005122	0.001897	0.002519	0.048979
21.65	0.0117006	0.00763226	0.008907	0.005002	0.00183	0.002519	0.049102
21.6666	0.0116327	0.00755982	0.008889	0.004856	0.001765	0.002491	0.049049
21.6833	0.0116509	0.00755389	0.008823	0.004741	0.001705	0.00245	0.048826
21.7	0.0116731	0.00755151	0.008726	0.004605	0.001632	0.002406	0.048372
21.7166	0.0116444	0.00751351	0.008678	0.004492	0.001574	0.002407	0.04775
21.7333	0.0116692	0.00745295	0.008643	0.004387	0.001506	0.002362	0.047005
21.75	0.0116679	0.00746838	0.008621	0.004292	0.001447	0.002325	0.046187
21.7666	0.0115844	0.00744938	0.008533	0.004171	0.001392	0.002274	0.045138
21.7833	0.0115817	0.00740901	0.008441	0.004073	0.001342	0.002249	0.044014
21.8	0.0116379	0.00740307	0.00834	0.003988	0.001288	0.002216	0.042765
21.8166	0.0115791	0.00735557	0.008263	0.0039	0.001229	0.002177	0.04127
21.8333	0.0116	0.00727244	0.008198	0.003827	0.001186	0.002143	0.039823
21.85	0.0115622	0.00730926	0.008109	0.003751	0.001146	0.002064	0.03849
21.8666	0.0115935	0.00731638	0.00804	0.003678	0.001114	0.002069	0.03699
21.8833	0.0115543	0.00734488	0.007934	0.003602	0.001077	0.002049	0.035432
21.9	0.0115295	0.00732588	0.007808	0.003541	0.001033	0.002022	0.033895
21.9166	0.0115504	0.00730332	0.007697	0.003488	0.000996	0.002001	0.03221
21.9333	0.0115791	0.00724038	0.007564	0.003456	0.000977	0.001955	0.030678
21.95	0.0115778	0.00723444	0.007459	0.003369	0.000957	0.00191	0.02933
21.9666	0.011506	0.00722019	0.007309	0.00332	0.000938	0.001906	0.027888
21.9833	0.0115243	0.00713825	0.007203	0.003281	0.000913	0.001871	0.026497
22	0.0114982	0.00715369	0.007068	0.003232	0.000893	0.00186	0.025138
22.0166	0.0115099	0.00714419	0.006955	0.003202	0.000874	0.001823	0.023699
22.0333	0.0114225	0.00718338	0.006855	0.003135	0.000853	0.001827	0.022482
22.05	0.0114956	0.00717506	0.00672	0.003114	0.000836	0.001809	0.021425
22.0666	0.0114799	0.00709906	0.006617	0.003072	0.000821	0.001786	0.020287
22.0833	0.0114394	0.00710619	0.006449	0.003032	0.000811	0.001755	0.019252
22.1	0.011442	0.00710025	0.006352	0.003008	0.0008	0.001724	0.01829
22.1166	0.0113663	0.00705037	0.006223	0.002961	0.000785	0.00173	0.01737
22.1333	0.0114185	0.00712638	0.006103	0.002954	0.000768	0.001713	0.016413
22.15	0.0114577	0.00712875	0.005956	0.002911	0.000761	0.001716	0.015711
22.1666	0.0114368	0.00707769	0.005869	0.002885	0.000759	0.001689	0.014977
22.1833	0.0113963	0.00707175	0.005787	0.002883	0.00075	0.00168	0.014269
22.2	0.011399	0.00705394	0.005688	0.002876	0.000723	0.001658	0.013629
22.2166	0.011395	0.00699337	0.005611	0.002863	0.000717	0.001665	0.013054
22.2333	0.0113611	0.00699931	0.005512	0.002859	0.000708	0.001677	0.012442
22.25	0.0112867	0.0069815	0.005394	0.002866	0.000689	0.001653	0.011904
22.2666	0.0113023	0.00699456	0.00534	0.002819	0.000688	0.001666	0.011481
22.2833	0.0112906	0.00700287	0.005271	0.002806	0.000681	0.001653	0.01106
22.3	0.0113245	0.00701119	0.005201	0.002801	0.000666	0.00166	0.01063
22.3166	0.0113376	0.00696606	0.005154	0.002799	0.00066	0.001653	0.010246
22.3333	0.0112958	0.00698268	0.005079	0.002822	0.000657	0.001653	0.009853
22.35	0.0112945	0.00701119	0.005034	0.002818	0.000647	0.001681	0.009531
22.3666	0.0112828	0.00700169	0.005018	0.002803	0.000638	0.001672	0.00926
22.3833	0.0112305	0.00697556	0.004947	0.002818	0.000637	0.001666	0.008979
22.4	0.0112253	0.00701237	0.004927	0.002837	0.000638	0.001702	0.008717
22.4166	0.0111888	0.00698743	0.004868	0.002831	0.000637	0.001675	0.008458
22.4333	0.0111901	0.00694706	0.004891	0.002823	0.000646	0.001654	0.008178
22.45	0.0111822	0.0070195	0.004865	0.002831	0.000644	0.001697	0.007965
22.4666	0.0112162	0.00696368	0.004839	0.002835	0.000652	0.001715	0.007797
22.4833	0.011113	0.00700406	0.004832	0.002852	0.000643	0.001724	0.007588
22.5	0.0111065	0.00699931	0.004836	0.002851	0.00065	0.00175	0.007377
22.5166	0.0111418	0.00703969	0.004813	0.002881	0.000653	0.001755	0.007185
22.5333	0.0111365	0.00704087	0.004827	0.002874	0.000669	0.001732	0.007031
22.55	0.0111326	0.00707056	0.004812	0.002894	0.000684	0.00172	0.006852
22.5666	0.0110948	0.00705987	0.004852	0.002872	0.000692	0.001765	0.006703
22.5833	0.0110517	0.00715725	0.00486	0.002855	0.000709	0.001761	0.006572
22.6	0.0110804	0.00721188	0.004866	0.002906	0.000724	0.001785	0.006432
22.6166	0.0109995	0.00724513	0.004814	0.00293	0.000738	0.001785	0.006321
22.6333	0.0109616	0.00729619	0.004823	0.002921	0.000749	0.00177	0.006173
22.65	0.0109603	0.00729382	0.004791	0.002875	0.000769	0.001791	0.006016
22.6666	0.0108689	0.00734963	0.004809	0.002892	0.000784	0.001779	0.005896
22.6833	0.0108702	0.00741138	0.004767	0.002861	0.000797	0.001775	0.005757
22.7	0.010848	0.0075432	0.004741	0.002856	0.000814	0.001758	0.005632
22.7166	0.0107997	0.0075907	0.004695	0.002837	0.000814	0.001735	0.005515
22.7333	0.0107684	0.00769045	0.004646	0.002814	0.000823	0.001714	0.005371
22.75	0.0107018	0.00777952	0.004574	0.002753	0.000833	0.001668	0.00522
22.7666	0.0106822	0.00793983	0.004504	0.002718	0.00084	0.001657	0.005092
22.7833	0.0106417	0.00799446	0.004417	0.002659	0.000836	0.001598	0.004956
22.8	0.0105986	0.00805621	0.004336	0.002574	0.000821	0.001569	0.004799
22.8166	0.0105477	0.00814765	0.00422	0.0025	0.000816	0.001543	0.004634
22.8333	0.0105086	0.00820465	0.004071	0.002421	0.000817	0.001484	0.00449
22.85	0.0104276	0.00831391	0.00399	0.002364	0.000804	0.001428	0.004331
22.8666	0.0104616	0.00833528	0.003804	0.002232	0.000786	0.001338	0.004171
22.8833	0.0103741	0.00845641	0.003635	0.002124	0.000772	0.001266	0.004006
22.9	0.0103441	0.00853123	0.003457	0.001999	0.000743	0.00118	0.003862
22.9166	0.0102814	0.00859179	0.003277	0.001896	0.000716	0.001088	0.003698
22.9333	0.0101561	0.0086476	0.003111	0.001758	0.000691	0.001019	0.003519
22.95	0.0101247	0.00869154	0.002916	0.001651	0.000659	0.000927	0.003351
22.9666	0.0100438	0.00874023	0.002739	0.001507	0.000617	0.000854	0.003173
22.9833	0.0100255	0.00873786	0.00249	0.001366	0.000579	0.000774	0.002994
23	0.0100229	0.00874379	0.002268	0.00121	0.000545	0.000654	0.002838
23.0166	0.00998503	0.00878179	0.002056	0.001075	0.000502	0.000585	0.002689
23.0333	0.00994455	0.00872717	0.00185	0.000983	0.000452	0.000492	0.002515
23.05	0.00987536	0.00868204	0.001661	0.000831	0.000416	0.000448	0.002348
23.0666	0.00973566	0.00867017	0.001459	0.000708	0.000368	0.000323	0.002179
23.0833	0.00970433	0.00867373	0.001249	0.000583	0.000327	0.000298	0.00204
23.0999	0.00963513	0.0086286	0.001101	0.000491	0.00028	0.000213	0.001922
23.1166	0.00964166	0.0085811	0.000883	0.000416	0.000253	0.000163	0.001786
23.1333	0.00964166	0.00855141	0.000727	0.000287	0.000213	0.000121	0.001661
23.1499	0.00958552	0.00849441	0.000571	0.000214	0.000186	9.37e-05	0.001541
23.1666	0.00950066	0.00843147	0.000457	0.000151	0.000144	4.42e-05	0.001418
23.1833	0.00943016	0.00836735	0.000345	0.000111	0.000116	2.58e-05	0.001342
23.1999	0.00931657	0.00831509	0.000227	5.59e-05	8.98e-05	0	0.001265
23.2166	0.00937141	0.00824384	0.000132	3.81e-05	6.8e-05	2.51e-05	0.001198
23.2333	0.00929307	0.00820584	5.57e-05	0	4.71e-05	2.66e-05	0.001138
23.2499	0.00921735	0.00817259	2.98e-05	5e-06	2.74e-05	2.87e-05	0.001096
23.2666	0.00924738	0.00807403	0	1.79e-05	2.21e-05	4.84e-05	0.00106
23.2833	0.00924607	0.00800277	1.05e-05	2.5e-05	1.01e-05	0.000129	0.001028
23.2999	0.00913379	0.00798496	5.14e-05	8.42e-05	1.02e-05	0.000165	0.001003
23.3166	0.00901368	0.0079624	7.8e-05	0.000126	7.26e-06	0.000213	0.001014
23.3333	0.00893665	0.00788758	0.000114	0.000148	6.09e-06	0.000293	0.001019
23.3499	0.00893404	0.00788521	0.000202	0.00023	1.5e-05	0.000352	0.001027
23.3666	0.00890793	0.00787096	0.000284	0.000293	2.36e-05	0.000435	0.001064
23.3833	0.00881393	0.00785671	0.000341	0.0004	3.82e-05	0.000488	0.001103
23.3999	0.00879956	0.00789233	0.000486	0.000506	5.33e-05	0.000604	0.001143
23.4166	0.00875517	0.00782108	0.000616	0.000595	7.47e-05	0.000663	0.001185
23.4333	0.00867815	0.00787096	0.000768	0.00072	0.000108	0.000766	0.001245
23.4499	0.0086899	0.00789471	0.000862	0.000825	0.000123	0.000855	0.001301
23.4666	0.0085267	0.00791965	0.001047	0.000942	0.000154	0.000935	0.001349
23.4833	0.00852017	0.00792796	0.001225	0.001046	0.000183	0.001027	0.001408
23.4999	0.00844184	0.00801227	0.001378	0.001156	0.000208	0.001092	0.001477
23.5166	0.00844575	0.00804909	0.001555	0.001292	0.000238	0.001194	0.00153
23.5333	0.00836611	0.00814172	0.001677	0.001407	0.000262	0.001297	0.001601
23.5499	0.00830214	0.00819872	0.001853	0.001503	0.000291	0.001326	0.001655
23.5666	0.00823295	0.00826047	0.002024	0.001617	0.000322	0.001433	0.001723
23.5833	0.00819117	0.00835785	0.002182	0.001743	0.000358	0.001524	0.001778
23.5999	0.00816375	0.0084766	0.002315	0.00185	0.000371	0.001553	0.001853
23.6166	0.00821075	0.00854191	0.002505	0.001975	0.000385	0.00161	0.001883
23.6333	0.00811806	0.00864642	0.002611	0.002036	0.000411	0.001682	0.00193
23.6499	0.00811414	0.00872717	0.002742	0.002125	0.000428	0.001714	0.00197
23.6666	0.0080358	0.00884592	0.002854	0.0022	0.000443	0.001766	0.002027
23.6833	0.00804364	0.00891717	0.002999	0.002296	0.000458	0.001807	0.00206
23.6999	0.00794441	0.00909887	0.003141	0.002346	0.000474	0.001873	0.002106
23.7166	0.00783997	0.00920812	0.003228	0.002419	0.00049	0.001869	0.002136
23.7333	0.00784519	0.00928768	0.003329	0.002498	0.000497	0.001907	0.002147
23.7499	0.00773552	0.00938981	0.003416	0.002564	0.000511	0.001934	0.002164
23.7666	0.00771463	0.00952519	0.003475	0.002601	0.000517	0.001938	0.002184
23.7833	0.00772769	0.00967482	0.003531	0.002654	0.000521	0.001945	0.00219
23.7999	0.00766241	0.00977932	0.003624	0.002695	0.000527	0.001991	0.002219
23.8166	0.00763891	0.00987195	0.0037	0.002719	0.000532	0.001975	0.002218
23.8333	0.00759844	0.00994676	0.003722	0.002733	0.000534	0.002012	0.002222
23.8499	0.00763108	0.0100251	0.003775	0.002794	0.000543	0.002002	0.002237
23.8666	0.00758408	0.0101071	0.003814	0.002796	0.000544	0.002026	0.002227
23.8833	0.00748877	0.0101914	0.003848	0.002803	0.000542	0.001984	0.002222
23.8999	0.0074966	0.0102686	0.003886	0.002815	0.000543	0.002028	0.002204
23.9166	0.00747049	0.0102888	0.003922	0.002843	0.000536	0.002039	0.002208
23.9333	0.00748616	0.0103529	0.003914	0.002856	0.000541	0.002022	0.002213
23.9499	0.00746005	0.0103933	0.003969	0.002862	0.000539	0.002046	0.002198
23.9666	0.00746527	0.0104443	0.003952	0.002876	0.000538	0.002053	0.002175
23.9833	0.00743393	0.0104253	0.003996	0.002905	0.00054	0.00201	0.002161
23.9999	0.00739085	0.010455	0.003988	0.002916	0.000552	0.002006	0.002163
24.0166	0.00737388	0.0104764	0.003976	0.002894	0.000549	0.00201	0.002147
24.0333	0.00741566	0.0104503	0.003985	0.002926	0.000547	0.002002	0.002131
24.0499	0.00739477	0.0104562	0.004001	0.002939	0.00055	0.002008	0.002109
24.0666	0.00735821	0.0104336	0.004026	0.002978	0.000539	0.002005	0.002102
24.0833	0.00739868	0.010379	0.00402	0.002994	0.000545	0.001983	0.002105
24.0999	0.00730991	0.010328	0.004012	0.002984	0.000545	0.001991	0.002085
24.1166	0.00734777	0.0102983	0.004009	0.002974	0.000542	0.001991	0.002072
24.1333	0.00735691	0.0102436	0.00404	0.002993	0.000541	0.001998	0.002058
24.1499	0.00739868	0.0102116	0.00403	0.002976	0.000551	0.00204	0.002041
24.1666	0.00743002	0.010119	0.004031	0.002993	0.000542	0.002001	0.002013
24.1833	0.00737518	0.0100643	0.004012	0.003004	0.000548	0.002016	0.002008
24.1999	0.00730599	0.00998239	0.004044	0.003019	0.000546	0.002014	0.001997
24.2166	0.00735168	0.00988026	0.00404	0.003026	0.00054	0.002018	0.001979
24.2333	0.00734516	0.00981138	0.004034	0.003055	0.000551	0.002013	0.001972
24.2499	0.0073086	0.00969738	0.004064	0.003062	0.000555	0.002005	0.001964
24.2666	0.00730599	0.00964038	0.004063	0.00306	0.000555	0.002	0.001981
24.2833	0.00730599	0.0095145	0.004015	0.003084	0.000546	0.002	0.001936
24.2999	0.00727596	0.00939694	0.00405	0.003126	0.000568	0.002019	0.001936
24.3166	0.00723288	0.009277	0.00404	0.003143	0.000562	0.002016	0.001924
24.3333	0.00725377	0.00916774	0.004064	0.003155	0.000576	0.002	0.001915
24.3499	0.00723418	0.00908462	0.004096	0.003173	0.000586	0.00202	0.001925
24.3666	0.00722765	0.00895636	0.00413	0.003205	0.000598	0.002027	0.001909
24.3833	0.00726552	0.00879248	0.00411	0.003238	0.000613	0.002016	0.001891
24.3999	0.00725246	0.0086856	0.004106	0.003248	0.000624	0.002007	0.001896
24.4166	0.00720415	0.00855616	0.004105	0.003293	0.000633	0.002017	0.001911
24.4333	0.00719893	0.00842079	0.004115	0.003329	0.000656	0.002034	0.001904
24.4499	0.00717543	0.00828897	0.004142	0.003365	0.000675	0.00204	0.001894
24.4666	0.00715063	0.00806096	0.004145	0.003387	0.000699	0.002033	0.00188
24.4833	0.00711015	0.0079624	0.004147	0.00342	0.000718	0.002046	0.001883
24.4999	0.00708926	0.00775339	0.00419	0.003449	0.000734	0.002058	0.001875
24.5166	0.00698482	0.00746482	0.00419	0.003468	0.000756	0.002098	0.001861
24.5333	0.0070279	0.007219	0.00422	0.003497	0.000785	0.002086	0.001877
24.5499	0.00691693	0.00693162	0.004221	0.003541	0.000812	0.002084	0.001876
24.5666	0.00690648	0.00657892	0.004231	0.003555	0.000835	0.002101	0.001874
24.5833	0.00687384	0.00601485	0.004278	0.003586	0.000876	0.002091	0.00188
24.5999	0.0067694	0.00549471	0.004274	0.003635	0.000912	0.002098	0.001872
24.6166	0.00670281	0.00496507	0.004304	0.003659	0.000951	0.002146	0.001875
24.6333	0.00661273	0.00418724	0.004296	0.003706	0.00099	0.002132	0.00187
24.6499	0.00653439	0.00320277	0.004322	0.003722	0.001028	0.00214	0.001875
24.6666	0.00642473	0.00220881	0.004331	0.003771	0.00107	0.002158	0.001887
24.6833	0.00628242	0.00105097	0.004358	0.003805	0.001099	0.00216	0.001885
24.6999	0.0062067	-0.000361	0.004365	0.003817	0.001136	0.002186	0.001866
24.7166	0.00608267	-0.0022266	0.004423	0.003844	0.001176	0.00218	0.001873
24.7333	0.0058555	-0.0041706	0.00441	0.003863	0.001209	0.002183	0.001871
24.7499	0.00560613	-0.0061336	0.004442	0.003897	0.001246	0.00221	0.001897
24.7666	0.00533196	-0.00872	0.004438	0.003901	0.001285	0.002225	0.00187
24.7833	0.00495335	-0.0119596	0.004516	0.003941	0.00132	0.002204	0.001862
24.7999	0.00456428	-0.0152871	0.00455	0.003938	0.001351	0.002227	0.001869
24.8166	0.00404075	-0.0185623	0.004625	0.003988	0.00138	0.00222	0.001859
24.8333	0.00350938	-0.0226973	0.004689	0.003992	0.00141	0.002258	0.001838
24.8499	0.00280045	-0.0277099	0.004799	0.004014	0.001438	0.00227	0.001857
24.8666	0.00184347	-0.032631	0.004904	0.004028	0.001477	0.002254	0.001832
24.8833	0.00077159	-0.0374417	0.00501	0.004016	0.001498	0.002253	0.001797
24.8999	-0.0004765	-0.043206	0.00516	0.004038	0.00151	0.002294	0.001796
24.9166	-0.0018291	-0.0500069	0.005397	0.004036	0.00153	0.00226	0.001798
24.9333	-0.0035185	-0.0565348	0.005614	0.004023	0.001542	0.00228	0.001782
24.9499	-0.005614	-0.062685	0.00592	0.004034	0.001545	0.002253	0.001786
24.9666	-0.007981	-0.0699147	0.006253	0.004034	0.001552	0.002258	0.001773
24.9833	-0.0108271	-0.0781871	0.006678	0.004021	0.001564	0.00229	0.001761
24.9999	-0.0143639	-0.0858312	0.007154	0.00402	0.001563	0.002274	0.001768
25.0166	-0.0180104	-0.0928756	0.007726	0.004007	0.001567	0.002251	0.001749
25.0333	-0.0222666	-0.100844	0.008368	0.004002	0.00157	0.002258	0.001728
25.0499	-0.0269836	-0.108758	0.009062	0.003999	0.001558	0.002281	0.001722
25.0666	-0.0322659	-0.11753	0.009915	0.003988	0.001546	0.002271	0.001712
25.0833	-0.038128	-0.125334	0.010825	0.003969	0.001544	0.002262	0.001694
25.0999	-0.0446545	-0.132187	0.011857	0.003931	0.001524	0.002254	0.001673
25.1166	-0.0516655	-0.139613	0.013001	0.003908	0.001501	0.002257	0.001686
25.1333	-0.0593187	-0.14747	0.014276	0.003912	0.001487	0.002259	0.001667
25.1499	-0.066656	-0.15417	0.015674	0.003879	0.00147	0.002226	0.001663
25.1666	-0.0755209	-0.159771	0.017215	0.003865	0.001453	0.002241	0.001636
25.1833	-0.0848649	-0.165492	0.018824	0.003846	0.001439	0.002209	0.001623
25.1999	-0.0947755	-0.171193	0.020546	0.003826	0.001417	0.002212	0.001602
25.2166	-0.105123	-0.175263	0.022385	0.003799	0.00139	0.002219	0.00159
25.2333	-0.117081	-0.179204	0.024297	0.00377	0.001364	0.002233	0.001583
25.2499	-0.128309	-0.182331	0.026326	0.003745	0.001336	0.0022	0.001552
25.2666	-0.139815	-0.185055	0.028418	0.00372	0.001316	0.002204	0.001542
25.2833	-0.151586	-0.186628	0.030558	0.003712	0.001302	0.002203	0.001544
25.2999	-0.163518	-0.187414	0.032728	0.003701	0.001276	0.002196	0.001537
25.3166	-0.175644	-0.187531	0.034947	0.003663	0.001253	0.002204	0.001525
25.3333	-0.187518	-0.186843	0.037174	0.003666	0.001236	0.00221	0.00151
25.3499	-0.199447	-0.185279	0.039381	0.003635	0.001213	0.002169	0.001503
25.3666	-0.211161	-0.183349	0.041551	0.00362	0.001187	0.002144	0.001482
25.3833	-0.221338	-0.180407	0.043671	0.003584	0.001162	0.002135	0.001469
25.3999	-0.23243	-0.176437	0.045698	0.003571	0.001149	0.002161	0.001473
25.4166	-0.243025	-0.172166	0.047652	0.003554	0.001129	0.002116	0.001479
25.4333	-0.253068	-0.167862	0.049484	0.003566	0.001097	0.002138	0.001457
25.4499	-0.262427	-0.16257	0.051236	0.003532	0.001084	0.002107	0.001428
25.4666	-0.27195	-0.156177	0.052808	0.003506	0.00107	0.002097	0.00144
25.4833	-0.279658	-0.150035	0.054229	0.003486	0.001046	0.002104	0.001425
25.4999	-0.286499	-0.144183	0.055502	0.003461	0.001021	0.002092	0.001429
25.5166	-0.29239	-0.137367	0.056577	0.003455	0.001002	0.002112	0.001425
25.5333	-0.297249	-0.129614	0.057472	0.003421	0.000994	0.002108	0.001418
25.5499	-0.301086	-0.122582	0.05814	0.003418	0.000989	0.002072	0.001392
25.5666	-0.303658	-0.11617	0.058614	0.003407	0.000975	0.002069	0.001385
25.5833	-0.305218	-0.108955	0.058942	0.003393	0.000956	0.002059	0.001384
25.5999	-0.305573	-0.101139	0.059012	0.003393	0.000943	0.002065	0.001367
25.6166	-0.304782	-0.0941107	0.05888	0.003372	0.000927	0.002068	0.001352
25.6333	-0.302855	-0.0880056	0.058554	0.00333	0.000911	0.002059	0.001335
25.6499	-0.299805	-0.0813471	0.058031	0.003327	0.000904	0.002018	0.001331
25.6666	-0.295624	-0.0742943	0.057326	0.003313	0.000896	0.002034	0.001322
25.6833	-0.290384	-0.0681964	0.056443	0.003298	0.000876	0.002031	0.001316
25.6999	-0.283415	-0.0629427	0.055356	0.003301	0.000867	0.002035	0.001313
25.7166	-0.276108	-0.0573685	0.054158	0.003273	0.000865	0.002021	0.001296
25.7333	-0.267953	-0.0516315	0.052796	0.003249	0.000848	0.002015	0.001291
25.7499	-0.258997	-0.0468018	0.051327	0.003221	0.000827	0.002007	0.001312
25.7666	-0.249342	-0.0426989	0.049756	0.003225	0.000821	0.001989	0.00129
25.7833	-0.239145	-0.0383965	0.048064	0.003227	0.000811	0.001993	0.001294
25.7999	-0.228517	-0.0340928	0.0463	0.003224	0.000795	0.001999	0.001268
25.8166	-0.217549	-0.0305362	0.044468	0.003202	0.000782	0.001964	0.001265
25.8333	-0.207452	-0.0275222	0.042596	0.003196	0.000764	0.002001	0.001251
25.8499	-0.196062	-0.024494	0.040669	0.003196	0.000749	0.001965	0.00124
25.8666	-0.184489	-0.0214634	0.038717	0.003197	0.000737	0.00196	0.001216
25.8833	-0.17311	-0.0190219	0.036827	0.003176	0.000709	0.001945	0.001219
