# Supplementary material for: ALS mutations disrupt self-association between the ubiquilin STI1 hydrophobic groove and internal placeholder sequences
Source: EMBO J. 2026 Mar 20;45(8):2694–711. doi: 10.1038/s44318-026-00745-9 (PMC13083928; doi:10.1038/s44318-026-00745-9)
Supplement: Supplementary file 9 — Appendix Figure S4 Source Data [file 44318_2026_745_MOESM9_ESM.zip]

Archive with 19 entries (14 files):
- Appendix Figure S4/
- Appendix Figure S4/.DS_Store
- __MACOSX/Appendix Figure S4/._.DS_Store
- Appendix Figure S4/S4C/
- Appendix Figure S4/S4D/
- Appendix Figure S4/S4B/
- Appendix Figure S4/S4A/
- Appendix Figure S4/S4C/S4C_Orginal.jpg
- __MACOSX/Appendix Figure S4/S4C/._S4C_Orginal.jpg
- Appendix Figure S4/S4C/S4C_Annotated.jpg
- __MACOSX/Appendix Figure S4/S4C/._S4C_Annotated.jpg
- Appendix Figure S4/S4D/S4D.xlsx
- __MACOSX/Appendix Figure S4/S4D/._S4D.xlsx
- Appendix Figure S4/S4B/S4B_annotated.tif
- __MACOSX/Appendix Figure S4/S4B/._S4B_annotated.tif
- Appendix Figure S4/S4B/S4B_original.jpg
- __MACOSX/Appendix Figure S4/S4B/._S4B_original.jpg
- Appendix Figure S4/S4A/S4A.xlsx
- __MACOSX/Appendix Figure S4/S4A/._S4A.xlsx
