# Supplementary material for: ALS mutations disrupt self-association between the ubiquilin STI1 hydrophobic groove and internal placeholder sequences
Source: EMBO J. 2026 Mar 20;45(8):2694–711. doi: 10.1038/s44318-026-00745-9 (PMC13083928; doi:10.1038/s44318-026-00745-9)
Supplement: Supplementary file 9 — Appendix Figure S4 Source Data [file 44318_2026_745_MOESM9_ESM.zip › Appendix Figure S4/S4D/S4D.xlsx]

## Sheet: Sheet1
	No UBQLN	WT	P189T
Trial 1	4.02323	138.321	123.94
Trial 2	1.1724	115.118	106.676
Trial 3	8.96605	112.981	104.058
