# Supplementary material for: ALS mutations disrupt self-association between the ubiquilin STI1 hydrophobic groove and internal placeholder sequences
Source: EMBO J. 2026 Mar 20;45(8):2694–711. doi: 10.1038/s44318-026-00745-9 (PMC13083928; doi:10.1038/s44318-026-00745-9)
Supplement: Supplementary file 9 — Appendix Figure S4 Source Data [file 44318_2026_745_MOESM9_ESM.zip › Appendix Figure S4/S4A/S4A.xlsx]

## Sheet: Sheet1
Volume (mL)	WT	P189T
-0.0990898	0	0
-0.0963294	0.226085	0.211051
-0.0929961	0.226056	0.232564
-0.0896627	0.226321	0.236273
-0.0863294	0.226938	0.236928
-0.0829961	0.228086	0.237686
-0.0796627	0.229498	0.23826
-0.0763294	0.230674	0.239244
-0.0729961	0.233057	0.240719
-0.0696627	0.234498	0.242235
-0.0663343	0.235086	0.243075
-0.063001	0.235704	0.243567
-0.0596676	0.235763	0.244038
-0.0563343	0.235969	0.243976
-0.053001	0.236822	0.242993
-0.0496676	0.238116	0.241047
-0.0463343	0.239028	0.23953
-0.0430009	0.240058	0.239121
-0.0396676	0.24094	0.239899
-0.0363343	0.242793	0.241333
-0.033001	0.244323	0.243546
-0.0296677	0.246382	0.246333
-0.0263344	0.249147	0.251578
-0.0230011	0.251794	0.258953
-0.0196678	0.25706	0.2693
-0.0163345	0.265884	0.284912
-0.0130012	0.276915	0.308023
-0.0096679	0.287269	0.324025
-0.0063346	0.296682	0.323717
-0.0030013	0.302712	0.317489
0.00033203	0.304801	0.310851
0.00218098	-0.0005295	-0.0022947
0.00551428	-0.0031768	-0.006249
0.00884758	-0.0072656	-0.0092608
0.0121809	-0.0120308	-0.0126209
0.0155142	-0.016149	-0.0158785
0.0188475	-0.0205318	-0.0188903
0.0221808	-0.0244735	-0.0224963
0.0255141	-0.0280033	-0.0262047
0.0288474	-0.0307977	-0.0286633
0.0321808	-0.0335922	-0.0311424
0.0355142	-0.0361807	-0.0338879
0.0388475	-0.039387	-0.0365719
0.0421809	-0.0420049	-0.0394607
0.0455142	-0.0439758	-0.0424111
0.0488476	-0.0462113	-0.0453204
0.052181	-0.0479762	-0.0477791
0.0555143	-0.0500647	-0.0499098
0.0588477	-0.0513002	-0.0519997
0.062181	-0.0528592	-0.0537412
0.0655144	-0.0546829	-0.0554212
0.0688478	-0.0555359	-0.0569784
0.0721811	-0.0565361	-0.0583511
0.0755145	-0.0580068	-0.0598672
0.0788478	-0.0589775	-0.0606048
0.0821812	-0.0600953	-0.0618956
0.0855146	-0.0606542	-0.0629815
0.0888479	-0.0612719	-0.0637191
0.0921813	-0.0625662	-0.0645796
0.0955146	-0.0635957	-0.0654196
0.098848	-0.0640664	-0.0665055
0.102181	-0.0643605	-0.0667513
0.105515	-0.0646547	-0.0675094
0.108848	-0.0654489	-0.0680831
0.112181	-0.0658607	-0.0687182
0.115515	-0.0667137	-0.069169
0.118848	-0.0672138	-0.0697017
0.122182	-0.0674785	-0.0701115
0.125515	-0.0676844	-0.0705622
0.128848	-0.0677433	-0.0712793
0.132182	-0.0683316	-0.0712588
0.135515	-0.0687434	-0.07173
0.138848	-0.0694493	-0.0721193
0.142182	-0.069567	-0.0725496
0.145515	-0.0695964	-0.0729798
0.148848	-0.0693611	-0.0732667
0.152182	-0.0695082	-0.0734101
0.155515	-0.0698906	-0.0735945
0.158848	-0.0702436	-0.0737994
0.162182	-0.070626	-0.0742911
0.165515	-0.0705377	-0.0745984
0.168848	-0.0711848	-0.0747214
0.172182	-0.0710672	-0.0749877
0.175515	-0.0712143	-0.0751926
0.178848	-0.0711848	-0.075377
0.182182	-0.0714496	-0.0757868
0.185515	-0.0717731	-0.0758277
0.188848	-0.0719202	-0.0758687
0.192182	-0.0722438	-0.0761965
0.195515	-0.0722732	-0.0764219
0.198848	-0.0723026	-0.0763399
0.200658	-0.0723026	-0.0766473
0.203542	-0.0725085	-0.0768317
0.206876	-0.072332	-0.0768522
0.210209	-0.0725968	-0.0773029
0.213542	-0.0726262	-0.0774668
0.216876	-0.073038	-0.0774258
0.220209	-0.072685	-0.0775283
0.223542	-0.0727733	-0.0777127
0.226876	-0.0728027	-0.0778561
0.230209	-0.0730674	-0.0781839
0.233542	-0.0730674	-0.0784298
0.236876	-0.0734498	-0.0786346
0.240209	-0.0733616	-0.0787371
0.243542	-0.0729498	-0.0786961
0.246876	-0.0728321	-0.0787371
0.250209	-0.0729498	-0.0793313
0.253542	-0.0727144	-0.0794337
0.256876	-0.0734792	-0.0798025
0.260209	-0.0735675	-0.0799459
0.263542	-0.0735086	-0.0802532
0.266876	-0.0734204	-0.0804171
0.270209	-0.0733616	-0.0805401
0.273542	-0.0735675	-0.080581
0.276876	-0.0739205	-0.080745
0.280209	-0.0733616	-0.0809908
0.283542	-0.0734792	-0.0811752
0.286876	-0.0734498	-0.0813186
0.290209	-0.073744	-0.0814621
0.293542	-0.0735969	-0.081503
0.296876	-0.0740381	-0.0817899
0.300209	-0.0741264	-0.0818104
0.303542	-0.0739793	-0.0823226
0.306876	-0.0735381	-0.0824455
0.310209	-0.0737734	-0.0825889
0.313542	-0.0737146	-0.0824865
0.316881	-0.0735381	-0.0828143
0.320214	-0.0731851	-0.0831011
0.323547	-0.0735381	-0.0833265
0.326881	-0.0733322	-0.0835519
0.330214	-0.0732439	-0.0838182
0.333547	-0.073391	-0.0839821
0.336881	-0.0735381	-0.0841665
0.340214	-0.0735675	-0.0842075
0.343547	-0.0733616	-0.0844739
0.346881	-0.0736263	-0.0846992
0.350214	-0.0732733	-0.0849246
0.353547	-0.0731557	-0.0853139
0.356881	-0.0733322	-0.0856622
0.360214	-0.073744	-0.0860105
0.363547	-0.0735969	-0.08599
0.366881	-0.0732145	-0.0864203
0.370214	-0.0735381	-0.0867481
0.373547	-0.0729792	-0.0868915
0.376881	-0.0732145	-0.0871783
0.380214	-0.0732145	-0.0876086
0.383547	-0.0735381	-0.0879979
0.386881	-0.0733616	-0.0880388
0.390214	-0.0734498	-0.0883667
0.393547	-0.0733322	-0.0886945
0.396881	-0.0735086	-0.0889813
0.400214	-0.0735086	-0.089514
0.403547	-0.0731557	-0.0896779
0.406881	-0.0730674	-0.0900262
0.410215	-0.0731851	-0.090354
0.413548	-0.0732439	-0.0906204
0.416882	-0.0731851	-0.0908867
0.420215	-0.073391	-0.091358
0.423549	-0.0736263	-0.0919112
0.426882	-0.0734204	-0.092116
0.430211	-0.073891	-0.0926487
0.433544	-0.0732733	-0.0930175
0.436878	-0.0735086	-0.0935093
0.440211	-0.0731851	-0.0936732
0.443545	-0.0734204	-0.0943288
0.446879	-0.0738322	-0.0945542
0.450212	-0.0738616	-0.0950459
0.453546	-0.0732439	-0.0953327
0.456879	-0.0736557	-0.0957835
0.460213	-0.0735969	-0.0961523
0.463546	-0.0736263	-0.0965415
0.46688	-0.0736263	-0.0969308
0.470214	-0.0735381	-0.097484
0.473547	-0.0733616	-0.0977709
0.476881	-0.0735381	-0.0980782
0.480214	-0.0732733	-0.0986723
0.483548	-0.0735086	-0.0987543
0.486881	-0.0738616	-0.0991026
0.490215	-0.0740675	-0.0997787
0.493549	-0.0738322	-0.100025
0.496882	-0.0738616	-0.100598
0.500216	-0.073391	-0.100824
0.503549	-0.0735675	-0.101336
0.506883	-0.0730674	-0.101725
0.510216	-0.0738028	-0.101971
0.51355	-0.0733322	-0.102401
0.516884	-0.0733322	-0.102954
0.520217	-0.0733322	-0.103405
0.523551	-0.0728615	-0.103979
0.526884	-0.0735086	-0.104143
0.530218	-0.0738616	-0.104512
0.533551	-0.0734204	-0.104778
0.536885	-0.0731851	-0.105208
0.540219	-0.0730968	-0.105618
0.543552	-0.073391	-0.105905
0.546886	-0.0735675	-0.106397
0.550219	-0.0733322	-0.106868
0.553553	-0.0728615	-0.107216
0.556886	-0.0735675	-0.107564
0.56022	-0.0735969	-0.10781
0.563554	-0.0735381	-0.108097
0.566887	-0.0731557	-0.108568
0.570221	-0.0729498	-0.10906
0.573554	-0.073391	-0.109224
0.576888	-0.0727438	-0.109634
0.580221	-0.0727733	-0.109941
0.583555	-0.0731851	-0.110474
0.586889	-0.0733616	-0.110801
0.590222	-0.0728321	-0.111252
0.593556	-0.0728027	-0.111416
0.596889	-0.0729792	-0.111949
0.600223	-0.0731851	-0.112133
0.603556	-0.0733616	-0.11242
0.60689	-0.073038	-0.112645
0.610223	-0.0730674	-0.113035
0.613557	-0.0728321	-0.113199
0.616891	-0.0724497	-0.113281
0.620224	-0.0725968	-0.113834
0.623558	-0.0726262	-0.114203
0.626891	-0.0729498	-0.114366
0.630225	-0.0728321	-0.114735
0.633558	-0.0733027	-0.115125
0.636892	-0.073038	-0.115289
0.640226	-0.0726556	-0.115657
0.643559	-0.0722144	-0.11578
0.646893	-0.0721555	-0.109121
0.650226	-0.0720967	-0.100762
0.65356	-0.0717143	-0.101377
0.656893	-0.0715378	-0.104512
0.660227	-0.0714496	-0.106909
0.663561	-0.0718614	-0.108937
0.666894	-0.0718908	-0.110248
0.670228	-0.0716555	-0.111826
0.673561	-0.071832	-0.113096
0.676895	-0.071832	-0.113936
0.680228	-0.0719791	-0.115043
0.683562	-0.0717143	-0.116108
0.686896	-0.0714496	-0.116825
0.690229	-0.071479	-0.11746
0.693563	-0.0716849	-0.118239
0.696896	-0.0717143	-0.118772
0.70023	-0.0711848	-0.119571
0.703563	-0.0709495	-0.120124
0.706897	-0.0708319	-0.120697
0.71023	-0.0713319	-0.121538
0.713564	-0.0705083	-0.121886
0.716898	-0.0707142	-0.122296
0.720231	-0.0710084	-0.122808
0.723565	-0.0706554	-0.123217
0.726898	-0.0710966	-0.123873
0.730232	-0.070773	-0.124406
0.733565	-0.0702436	-0.124672
0.736899	-0.0705377	-0.125205
0.740233	-0.0697729	-0.125963
0.743566	-0.070273	-0.12625
0.7469	-0.06992	-0.1267
0.750233	-0.0697729	-0.127008
0.753567	-0.0702436	-0.127438
0.7569	-0.0697141	-0.127725
0.760234	-0.0700671	-0.128278
0.763568	-0.070273	-0.128708
0.766901	-0.0697729	-0.129303
0.770235	-0.0695082	-0.129446
0.773568	-0.0693905	-0.129856
0.776902	-0.0694788	-0.130429
0.780235	-0.0696258	-0.130737
0.783569	-0.0696553	-0.131208
0.786903	-0.0698317	-0.131618
0.790236	-0.069214	-0.131987
0.79357	-0.0695082	-0.132335
0.796903	-0.0694788	-0.132724
0.800237	-0.0698023	-0.133175
0.80357	-0.0698317	-0.133564
0.806904	-0.069567	-0.134015
0.810238	-0.0695082	-0.134281
0.813571	-0.0693023	-0.13463
0.816908	-0.0695964	-0.134978
0.820241	-0.0698612	-0.135531
0.823575	-0.0698612	-0.135879
0.826908	-0.0695964	-0.136002
0.830242	-0.0694788	-0.13633
0.833576	-0.0696553	-0.136965
0.836909	-0.0695082	-0.137396
0.840243	-0.0701259	-0.137621
0.843576	-0.0701847	-0.138174
0.84691	-0.0700376	-0.138604
0.850243	-0.0698906	-0.13885
0.853577	-0.0698317	-0.139362
0.856911	-0.0700965	-0.139608
0.860244	-0.0701847	-0.1401
0.863578	-0.0699494	-0.140612
0.866911	-0.0699788	-0.140633
0.870245	-0.0700671	-0.141145
0.873578	-0.0702436	-0.141596
0.876912	-0.0700965	-0.141575
0.880245	-0.0698906	-0.141924
0.883579	-0.0695964	-0.142354
0.886913	-0.069214	-0.142518
0.890246	-0.0689493	-0.142825
0.89358	-0.0686846	-0.142948
0.896913	-0.0686846	-0.143071
0.900247	-0.0682433	-0.143255
0.90358	-0.0681845	-0.143194
0.906913	-0.0672726	-0.143091
0.910246	-0.0670079	-0.143378
0.913579	-0.0663019	-0.143358
0.916912	-0.0660078	-0.143255
0.920246	-0.0651253	-0.143194
0.923579	-0.0650076	-0.143153
0.926912	-0.0645958	-0.142825
0.930242	-0.0644488	-0.142661
0.933577	-0.0634486	-0.142251
0.93691	-0.0631251	-0.141903
0.940243	-0.0623603	-0.141944
0.943576	-0.0617426	-0.141698
0.946909	-0.0615367	-0.14137
0.950242	-0.0610072	-0.140817
0.953575	-0.0604483	-0.140325
0.956908	-0.0599776	-0.140059
0.960241	-0.0596835	-0.139608
0.963575	-0.0587716	-0.13926
0.966908	-0.0585069	-0.138563
0.970241	-0.0578892	-0.13801
0.973574	-0.0574185	-0.137416
0.976907	-0.0569773	-0.136658
0.98024	-0.0559478	-0.13547
0.983573	-0.0550359	-0.134097
0.986906	-0.053624	-0.131761
0.990239	-0.051859	-0.128606
0.993572	-0.0491823	-0.123996
0.996905	-0.0459466	-0.117276
1.00024	-0.0420638	-0.109203
1.00357	-0.0375044	-0.099205
1.0069	-0.0321214	-0.0876086
1.01024	-0.0260325	-0.0750082
1.01357	-0.0200024	-0.0616702
1.0169	-0.0137957	-0.0479225
1.02024	-0.0072656	-0.0338059
1.02357	-0.0007648	-0.0196279
1.0269	0.00620661	-0.0058187
1.03024	0.0128839	0.00794952
1.03357	0.0195317	0.0209597
1.0369	0.0255324	0.0336011
1.04024	0.0323567	0.0455663
1.04357	0.0392399	0.0570398
1.0469	0.0449759	0.0672431
1.05023	0.0508589	0.0769546
1.05357	0.0566831	0.0854983
1.0569	0.0628603	0.0933863
1.06023	0.0675668	0.100455
1.06357	0.0728615	0.107032
1.0669	0.0776562	0.113076
1.07023	0.0824509	0.118587
1.07357	0.0873632	0.123709
1.0769	0.0920108	0.128524
1.08023	0.0965408	0.133011
1.08357	0.100806	0.137252
1.0869	0.105189	0.141452
1.09023	0.109278	0.14555
1.09357	0.113425	0.149115
1.0969	0.117955	0.152721
1.10023	0.12225	0.156183
1.10356	0.126662	0.160179
1.1069	0.13128	0.163805
1.11023	0.136693	0.167534
1.11356	0.141899	0.171693
1.1169	0.147576	0.175914
1.12023	0.153489	0.180421
1.12356	0.160313	0.185195
1.1269	0.166902	0.190317
1.13023	0.174462	0.19589
1.13356	0.183522	0.201647
1.1369	0.19264	0.207896
1.14023	0.201818	0.214248
1.14356	0.211907	0.221111
1.14689	0.22385	0.228364
1.15023	0.237675	0.23699
1.15356	0.255206	0.248258
1.15689	0.277386	0.264731
1.16023	0.30686	0.287945
1.16356	0.343893	0.319825
1.16689	0.387781	0.360371
1.17023	0.438199	0.407618
1.17356	0.491705	0.459925
1.17689	0.548035	0.515223
1.18023	0.604453	0.571505
1.18356	0.659813	0.626803
1.18689	0.712643	0.679725
1.19022	0.761354	0.729614
1.19356	0.805977	0.775549
1.19689	0.845835	0.81669
1.20022	0.880604	0.853917
1.20356	0.910489	0.886494
1.20689	0.936081	0.914543
1.21022	0.956789	0.938104
1.21356	0.974409	0.957323
1.21689	0.984969	0.97232
1.22022	0.993793	0.98406
1.22356	0.997941	0.99246
1.22689	1	0.9975
1.23022	0.999206	1
1.23355	0.995588	0.999795
1.23689	0.990617	0.997849
1.24022	0.984057	0.993956
1.24355	0.97585	0.988731
1.24689	0.96679	0.981786
1.25022	0.956877	0.974328
1.25355	0.946288	0.965723
1.25689	0.934845	0.956175
1.26022	0.923991	0.946238
1.26355	0.91246	0.935789
1.26689	0.901047	0.925033
1.27022	0.890016	0.914379
1.27355	0.87878	0.903561
1.27689	0.86769	0.892579
1.28022	0.856895	0.881577
1.28355	0.846688	0.870861
1.28688	0.836569	0.860392
1.29022	0.826685	0.849902
1.29355	0.817037	0.839575
1.29688	0.80733	0.829434
1.30022	0.798476	0.819271
1.30355	0.789093	0.80958
1.30688	0.780415	0.799643
1.31022	0.772091	0.790116
1.31355	0.762707	0.780261
1.31689	0.754	0.770345
1.32022	0.745235	0.760449
1.32355	0.736587	0.750574
1.32689	0.727291	0.740924
1.33022	0.718084	0.730577
1.33355	0.708848	0.72062
1.33688	0.699612	0.710457
1.34022	0.690346	0.70009
1.34355	0.681168	0.689436
1.34688	0.671579	0.678762
1.35022	0.661872	0.668026
1.35355	0.651959	0.657392
1.35688	0.642193	0.646287
1.36022	0.631692	0.635265
1.36355	0.62122	0.624037
1.36688	0.611042	0.612604
1.37022	0.600688	0.600762
1.37355	0.590069	0.589309
1.37688	0.579421	0.577426
1.38021	0.568655	0.565399
1.38355	0.558036	0.553065
1.38688	0.546917	0.540813
1.39021	0.536151	0.528479
1.39355	0.525562	0.516083
1.39688	0.514531	0.503852
1.40021	0.503324	0.491846
1.40355	0.492676	0.479573
1.40688	0.481939	0.467526
1.41021	0.47135	0.455499
1.41355	0.460907	0.443595
1.41688	0.450994	0.43163
1.42021	0.440552	0.420505
1.42355	0.430757	0.409011
1.42688	0.420314	0.397742
1.43021	0.411078	0.386801
1.43354	0.401959	0.375799
1.43687	0.392605	0.365186
1.44021	0.383133	0.35443
1.44354	0.374132	0.344124
1.44687	0.365308	0.333552
1.45021	0.356101	0.323164
1.45354	0.347129	0.313043
1.45687	0.338422	0.303106
1.46021	0.330451	0.293272
1.46354	0.322067	0.283724
1.46687	0.313978	0.274545
1.47021	0.306007	0.265305
1.47354	0.297859	0.25629
1.47687	0.289887	0.247398
1.4802	0.282416	0.238793
1.48354	0.274503	0.230167
1.48687	0.266796	0.222033
1.4902	0.259501	0.214022
1.49354	0.252353	0.205847
1.49687	0.244999	0.197816
1.5002	0.237646	0.190276
1.50354	0.231262	0.182511
1.50687	0.224615	0.174971
1.5102	0.217879	0.167554
1.51354	0.211378	0.159994
1.51687	0.205054	0.152782
1.5202	0.198729	0.14555
1.52353	0.192699	0.138584
1.52687	0.186316	0.131761
1.5302	0.180521	0.125102
1.53353	0.175197	0.118382
1.53687	0.169549	0.111826
1.5402	0.164519	0.105679
1.54353	0.159166	0.0998402
1.54687	0.153959	0.0935502
1.5502	0.148988	0.0879364
1.55353	0.144046	0.0822201
1.55687	0.139458	0.0767497
1.5602	0.134839	0.0713408
1.56353	0.130692	0.0662187
1.56687	0.126309	0.0610146
1.5702	0.122338	0.0559744
1.57353	0.118073	0.0512826
1.57686	0.113925	0.0465088
1.5802	0.110248	0.0419808
1.58353	0.106454	0.0376373
1.58686	0.103012	0.0332527
1.5902	0.0992764	0.0290526
1.59353	0.0960407	0.0250779
1.59686	0.092805	0.0210007
1.6002	0.0895105	0.0171488
1.60353	0.0863925	0.0135224
1.60686	0.0832157	0.00989592
1.6102	0.0803036	0.00635142
1.61353	0.0775091	0.00315522
1.61686	0.0748912	-8.195e-05
1.62019	0.0725379	-0.0032372
1.62353	0.0698023	-0.0064129
1.62686	0.067302	-0.0095066
1.63019	0.0653018	-0.0125594
1.63353	0.0627721	-0.0152434
1.63686	0.0606836	-0.0180708
1.64019	0.0584775	-0.0209597
1.64353	0.0565066	-0.0237256
1.64686	0.0549182	-0.0261433
1.65019	0.0527415	-0.0287043
1.65353	0.0509766	-0.0312449
1.65686	0.0496823	-0.0336625
1.66019	0.0480351	-0.0360597
1.66352	0.0462113	-0.0382314
1.66686	0.0449465	-0.0404032
1.67019	0.0432404	-0.0423701
1.67352	0.0422109	-0.0444394
1.67686	0.040946	-0.0463039
1.68019	0.0394458	-0.0483118
1.68352	0.0383575	-0.0502172
1.68686	0.0371808	-0.0518767
1.69019	0.0362101	-0.0535568
1.69352	0.034857	-0.0552983
1.69686	0.0336216	-0.0571423
1.70019	0.0323273	-0.0587813
1.70352	0.0314155	-0.060359
1.70685	0.0300918	-0.0620185
1.71019	0.029327	-0.0637191
1.71352	0.0277386	-0.0654401
1.71685	0.0268855	-0.0669562
1.72019	0.0256795	-0.0683495
1.72352	0.024797	-0.0697427
1.72685	0.0237381	-0.0711359
1.73019	0.0227968	-0.0725496
1.73352	0.0214437	-0.0736969
1.73685	0.0203553	-0.0750901
1.74019	0.019767	-0.0762375
1.74352	0.0187963	-0.0774873
1.74685	0.0175903	-0.0790034
1.75019	0.0167373	-0.0800688
1.75352	0.0159725	-0.0814416
1.75685	0.0151194	-0.0827733
1.76018	0.0140311	-0.0837773
1.76352	0.0130015	-0.0849451
1.76685	0.0120602	-0.0862154
1.77018	0.0114425	-0.0870144
1.77352	0.0100306	-0.0880798
1.77685	0.00970702	-0.0893091
1.78018	0.00855983	-0.0903131
1.78352	0.00817743	-0.0915424
1.78685	0.00782445	-0.0923619
1.79018	0.00720673	-0.0933249
1.79352	0.00670667	-0.0943083
1.79685	0.00588304	-0.0950254
1.80018	0.00555948	-0.095763
1.80351	0.00470644	-0.0967259
1.80685	0.00435345	-0.0974635
1.81018	0.00388281	-0.0983445
1.81351	0.00282386	-0.0991026
1.81685	0.00291211	-0.0999631
1.82018	0.00250029	-0.100639
1.82351	0.00200024	-0.101356
1.82685	0.0017355	-0.10195
1.83018	0.00150018	-0.102565
1.83351	0.0013531	-0.103487
1.83685	0.0009707	-0.10404
1.84018	0.00061772	-0.104409
1.84351	0.00064713	-0.105044
1.84685	-0.0002059	-0.105884
1.85018	-0.0004706	-0.106458
1.85351	-0.0012354	-0.106806
1.85684	-0.0014413	-0.107441
1.86018	-0.0016178	-0.108281
1.86351	-0.0022944	-0.108691
1.86684	-0.0027062	-0.109306
1.87018	-0.0028827	-0.109572
1.87351	-0.0040005	-0.110125
1.87684	-0.0041181	-0.110494
1.88018	-0.0045005	-0.110781
1.88351	-0.0048241	-0.111211
1.88684	-0.0050888	-0.111539
1.89018	-0.0053242	-0.111744
1.89351	-0.0062066	-0.112113
1.89684	-0.0065008	-0.112379
1.90017	-0.007295	-0.112645
1.90351	-0.0075303	-0.112994
1.90684	-0.0078539	-0.113363
1.91018	-0.0078539	-0.113342
1.91351	-0.0082657	-0.113547
1.91684	-0.0091775	-0.113793
1.92018	-0.0091187	-0.113936
1.92351	-0.0097659	-0.113936
1.92685	-0.0101188	-0.114121
1.93018	-0.0101188	-0.114018
1.93352	-0.0107954	-0.114305
1.93685	-0.011119	-0.114244
1.94018	-0.0108542	-0.114162
1.94352	-0.0114425	-0.114223
1.94685	-0.0122956	-0.114162
1.95019	-0.0126485	-0.114182
1.95352	-0.0131486	-0.114203
1.95685	-0.0133251	-0.114162
1.96019	-0.0133545	-0.114121
1.96352	-0.0143546	-0.114121
1.96686	-0.0140899	-0.1141
1.97019	-0.0144723	-0.113916
1.97352	-0.0144429	-0.11367
1.97686	-0.0151488	-0.113322
1.98019	-0.0157077	-0.113076
1.98353	-0.0156783	-0.112604
1.98686	-0.0156783	-0.112236
1.9902	-0.0160019	-0.11199
1.99353	-0.0163843	-0.111396
1.99686	-0.0165902	-0.110924
2.0002	-0.0164137	-0.110248
2.00353	-0.0166784	-0.109572
2.00687	-0.0167961	-0.108712
2.0102	-0.0172079	-0.107708
2.01353	-0.0171197	-0.106622
2.01687	-0.0169432	-0.105249
2.0202	-0.0169726	-0.103856
2.02354	-0.0167078	-0.102422
2.02687	-0.0167373	-0.100516
2.0302	-0.0164725	-0.0982626
2.03354	-0.0163549	-0.095763
2.03687	-0.016296	-0.0928536
2.04021	-0.0160313	-0.0896164
2.04354	-0.0156489	-0.0858466
2.04687	-0.0150312	-0.0815235
2.05021	-0.0145017	-0.0765448
2.05354	-0.0145017	-0.0714637
2.05688	-0.0137663	-0.0663006
2.06021	-0.0137075	-0.0612809
2.06354	-0.0130015	-0.0565686
2.06688	-0.0125897	-0.0524299
2.07021	-0.0122661	-0.0489059
2.07355	-0.0115308	-0.045177
2.07688	-0.0110895	-0.0417759
2.08021	-0.01006	-0.0385388
2.08355	-0.0099129	-0.0354655
2.08688	-0.0090305	-0.0323513
2.09022	-0.0081186	-0.0294419
2.09355	-0.0071479	-0.0267989
2.09688	-0.006589	-0.0238281
2.10022	-0.0058536	-0.0211441
2.10355	-0.0049712	-0.0186855
2.10689	-0.0041181	-0.015981
2.11022	-0.0027944	-0.0135633
2.11355	-0.0021473	-0.010613
2.11689	-0.0015884	-0.0078471
2.12022	-0.0008825	-0.0054909
2.12356	-0.0002942	-0.0027659
2.12689	0.00032357	-0.0001844
2.13022	0.00102953	0.00264301
2.13356	0.00161784	0.00520407
2.13689	0.00141193	0.00801098
2.14023	0.00200024	0.0105311
2.14356	0.00202965	0.0130716
2.14689	0.00244146	0.0156737
2.15023	0.0027062	0.0180503
2.15356	0.00241205	0.0205499
2.1569	0.00229439	0.0229675
2.16023	0.00235322	0.0253237
2.16357	0.00179433	0.0273521
2.1669	0.00182374	0.0292985
2.17023	0.00164725	0.0313063
2.17357	0.00108836	0.0330888
2.1769	0.00079421	0.034646
2.18024	0.00055889	0.036285
2.18357	8.8246e-05	0.0376783
2.1869	-0.0011178	0.0386617
2.19024	-0.0014413	0.0394812
2.19357	-0.0020885	0.0402393
2.19691	-0.0030886	0.0405876
2.20024	-0.0036475	0.0407515
2.20357	-0.0041181	0.040813
2.20691	-0.0051182	0.0405261
2.21024	-0.0055889	0.0400344
2.21358	-0.0063537	0.0391534
2.21691	-0.0073538	0.0382929
2.22024	-0.0082363	0.0370021
2.22358	-0.0091775	0.0356089
2.22691	-0.0099718	0.0340313
2.23025	-0.0108248	0.031839
2.23358	-0.0118249	0.0296058
2.23691	-0.0124426	0.0274545
2.24025	-0.0139722	0.024873
2.24358	-0.0142076	0.0220456
2.24692	-0.0156195	0.0192182
2.25025	-0.0166784	0.0161449
2.25358	-0.0174726	0.0127848
2.25692	-0.0183257	0.00965006
2.26025	-0.0190316	0.00614653
2.26359	-0.0202377	0.00249959
2.26692	-0.0211201	-0.0012908
2.27025	-0.0220908	-0.0048762
2.27359	-0.022738	-0.008933
2.27692	-0.0239734	-0.0129692
2.28026	-0.0249735	-0.0164522
2.28359	-0.025856	-0.0205499
2.28692	-0.026709	-0.0244017
2.29026	-0.0274738	-0.0282741
2.29359	-0.0282092	-0.0323513
2.29693	-0.0290917	-0.0362645
2.30026	-0.0297682	-0.0403827
2.30359	-0.0305624	-0.0442755
2.30693	-0.0313566	-0.0481274
2.31026	-0.0319155	-0.0519587
2.31359	-0.0325627	-0.0556876
2.31692	-0.0336216	-0.059314
2.32026	-0.0341511	-0.0629815
2.32359	-0.0347394	-0.0665874
2.32693	-0.0355042	-0.0699271
2.33026	-0.0365925	-0.0733077
2.33359	-0.0367102	-0.0766063
2.33693	-0.0373573	-0.0798435
2.34026	-0.038328	-0.0828758
2.3436	-0.0389163	-0.085908
2.34693	-0.0395635	-0.0887969
2.35026	-0.0402694	-0.0914809
2.3536	-0.0408283	-0.0944312
2.35693	-0.041299	-0.0970743
2.36027	-0.0416225	-0.0995738
2.3636	-0.0421226	-0.10195
2.36694	-0.0424168	-0.104655
2.37027	-0.0430933	-0.106909
2.3736	-0.0432698	-0.109162
2.37694	-0.0437699	-0.111191
2.38027	-0.044417	-0.113588
2.38361	-0.0450347	-0.115534
2.38694	-0.0453289	-0.117337
2.39027	-0.0454759	-0.11912
2.39361	-0.0458289	-0.120902
2.39694	-0.0460054	-0.122521
2.40028	-0.0465055	-0.124017
2.40361	-0.0464761	-0.125471
2.40694	-0.0469467	-0.126967
2.41028	-0.0473291	-0.128176
2.41361	-0.0476232	-0.129221
2.41695	-0.0482116	-0.130306
2.42028	-0.0481821	-0.13172
2.42361	-0.0487116	-0.132396
2.42695	-0.0485057	-0.133339
2.43028	-0.0488881	-0.134199
2.43362	-0.0490058	-0.134916
2.43695	-0.0493587	-0.135715
2.44029	-0.0492411	-0.136617
2.44362	-0.0495058	-0.137006
2.44695	-0.0497411	-0.137621
2.45029	-0.0499176	-0.138113
2.45362	-0.0503	-0.138707
2.45696	-0.0505942	-0.139096
2.46029	-0.0503	-0.139506
2.46362	-0.0504765	-0.139916
2.46696	-0.0505648	-0.140346
2.47029	-0.0509472	-0.140735
2.47363	-0.0508589	-0.141063
2.47696	-0.0508001	-0.141555
2.48029	-0.0505942	-0.141678
2.48363	-0.0510354	-0.141944
2.48696	-0.0514178	-0.142559
2.4903	-0.0513884	-0.142784
2.49363	-0.0516825	-0.14305
2.49696	-0.0517414	-0.143276
2.5003	-0.0521238	-0.143706
2.50363	-0.0521826	-0.143911
2.50697	-0.0525356	-0.14428
2.5103	-0.052565	-0.144648
2.51363	-0.052918	-0.145058
2.51697	-0.0530651	-0.145427
2.5203	-0.0530651	-0.145652
2.52364	-0.0533886	-0.14596
2.52697	-0.0538887	-0.146205
2.5303	-0.0540358	-0.146472
2.53364	-0.0546241	-0.146431
2.53697	-0.0547711	-0.146718
2.54031	-0.0549182	-0.14639
2.54364	-0.0555065	-0.14598
2.54697	-0.0555359	-0.145939
2.55031	-0.0555065	-0.145878
2.55364	-0.0561537	-0.145591
2.55698	-0.0564184	-0.145324
2.56031	-0.0566243	-0.144894
2.56364	-0.0566831	-0.144607
2.56698	-0.0568596	-0.144505
2.57031	-0.0568008	-0.144198
2.57365	-0.0571244	-0.144136
2.57698	-0.0575656	-0.14389
2.58031	-0.0574479	-0.144505
2.58365	-0.0573597	-0.144587
2.58698	-0.0573891	-0.145079
2.59032	-0.0567714	-0.146083
2.59365	-0.056742	-0.147496
2.59699	-0.0562713	-0.149115
2.60032	-0.0558007	-0.151041
2.60365	-0.05533	-0.153295
2.60699	-0.0545358	-0.155876
2.61032	-0.0539475	-0.159113
2.61366	-0.0525944	-0.162412
2.61699	-0.0514472	-0.166079
2.62032	-0.0503	-0.17032
2.62366	-0.0488587	-0.174971
2.62699	-0.0470349	-0.179458
2.63033	-0.0457995	-0.184273
2.63366	-0.0443582	-0.18917
2.63699	-0.0425638	-0.194046
2.64033	-0.0407107	-0.198984
2.64366	-0.0390046	-0.203799
2.647	-0.0372691	-0.208429
2.65033	-0.0353277	-0.213121
2.65366	-0.0337687	-0.217014
2.657	-0.0320332	-0.22064
2.66033	-0.0305036	-0.223959
2.66367	-0.0292387	-0.226766
2.667	-0.0280327	-0.228815
2.67033	-0.0265619	-0.230454
2.67367	-0.0256501	-0.231478
2.677	-0.024797	-0.231397
2.68034	-0.0241793	-0.230618
2.68367	-0.0239734	-0.229471
2.687	-0.0234733	-0.227155
2.69034	-0.0232086	-0.22441
2.69367	-0.0231792	-0.220681
2.69701	-0.0231204	-0.216583
2.70034	-0.0238852	-0.21185
2.70367	-0.0241499	-0.206155
2.70701	-0.024797	-0.200131
2.71034	-0.025856	-0.1938
2.71368	-0.0263855	-0.187244
2.71701	-0.0278268	-0.180114
2.72034	-0.0290034	-0.173004
2.72368	-0.0299153	-0.165793
2.72701	-0.0311213	-0.158458
2.73035	-0.0323862	-0.150775
2.73368	-0.0336804	-0.143808
2.73701	-0.0355336	-0.136453
2.74035	-0.0373868	-0.129774
2.74368	-0.0387104	-0.123402
2.74702	-0.0400635	-0.117255
2.75035	-0.0412696	-0.111908
2.75369	-0.0428874	-0.106622
2.75702	-0.0438875	-0.102012
2.76035	-0.0454171	-0.0980577
2.76369	-0.0471232	-0.0945951
2.76702	-0.0482704	-0.0917473
2.77036	-0.0492411	-0.089555
2.77369	-0.0509178	-0.087834
2.77702	-0.0518002	-0.0866456
2.78036	-0.0530945	-0.0863178
2.78369	-0.0539769	-0.086031
2.78703	-0.0549476	-0.0864817
2.79036	-0.0554477	-0.0875061
2.79369	-0.0565655	-0.0890018
2.79703	-0.0573597	-0.0907228
2.80036	-0.0575656	-0.0932839
2.8037	-0.0581539	-0.0957835
2.80703	-0.0592128	-0.0989182
2.81036	-0.0596247	-0.102073
2.81369	-0.0605071	-0.105577
2.81703	-0.0606248	-0.109224
2.82036	-0.0611543	-0.112953
2.8237	-0.0613602	-0.116989
2.82703	-0.0612425	-0.121292
2.83036	-0.0615072	-0.125184
2.8337	-0.0618014	-0.129446
2.83703	-0.061772	-0.133503
2.84037	-0.0620367	-0.137723
2.8437	-0.0621838	-0.141493
2.84703	-0.0626544	-0.14555
2.85037	-0.0625074	-0.149238
2.8537	-0.0621838	-0.152987
2.85704	-0.0623603	-0.156327
2.86037	-0.0623603	-0.159851
2.8637	-0.0627721	-0.163047
2.86704	-0.0625368	-0.166243
2.87037	-0.0625368	-0.169317
2.87371	-0.0621838	-0.172062
2.87704	-0.0625662	-0.174746
2.88038	-0.0626544	-0.17745
2.88371	-0.0625956	-0.179745
2.88704	-0.0628309	-0.181794
2.89038	-0.0628309	-0.183781
2.89371	-0.0631545	-0.185584
2.89705	-0.0627133	-0.187531
2.90038	-0.0629486	-0.18917
2.90371	-0.0630368	-0.190645
2.90705	-0.0631545	-0.192079
2.91038	-0.0632133	-0.193247
2.91372	-0.0627721	-0.194517
2.91705	-0.0628015	-0.195767
2.92038	-0.0630957	-0.196812
2.92372	-0.0630368	-0.197754
2.92705	-0.063331	-0.198574
2.93038	-0.0631839	-0.199455
2.93372	-0.063331	-0.200316
2.93705	-0.0634781	-0.201401
2.94039	-0.0639781	-0.201791
2.94372	-0.0633604	-0.202487
2.94705	-0.0630368	-0.202979
2.95039	-0.0634192	-0.203676
2.95372	-0.0634486	-0.204024
2.95706	-0.0635957	-0.2047
2.96039	-0.0635075	-0.205315
2.96372	-0.0640369	-0.20552
2.96706	-0.0637134	-0.206093
2.97039	-0.0637134	-0.206585
2.97373	-0.0638899	-0.206728
2.97706	-0.0638016	-0.207179
2.98039	-0.0636545	-0.207486
2.98373	-0.0634486	-0.207999
2.98706	-0.0638016	-0.208408
2.9904	-0.0640664	-0.208531
2.99373	-0.0639193	-0.208839
2.99706	-0.0638899	-0.209105
3.0004	-0.063684	-0.209392
3.00373	-0.0637722	-0.209679
3.00707	-0.0639781	-0.210068
3.0104	-0.0641546	-0.210314
3.01374	-0.063831	-0.210539
3.01707	-0.0640664	-0.210847
3.0204	-0.0635369	-0.21101
3.02374	-0.0634192	-0.211154
3.02707	-0.0634486	-0.211072
3.03041	-0.063831	-0.211564
3.03374	-0.0643605	-0.21185
3.03707	-0.0642723	-0.21185
3.04041	-0.0643899	-0.212096
3.04374	-0.0640664	-0.212281
3.04708	-0.064184	-0.212301
3.05041	-0.0643017	-0.212363
3.05374	-0.0642429	-0.212363
3.05708	-0.0644193	-0.212568
3.06041	-0.0642723	-0.212711
3.06375	-0.0641252	-0.212609
3.06708	-0.0643017	-0.212752
3.07041	-0.064537	-0.212404
3.07375	-0.0643899	-0.212363
3.07708	-0.0644193	-0.212199
3.08042	-0.0646841	-0.212035
3.08375	-0.0638899	-0.211789
3.08708	-0.0640664	-0.211625
3.09042	-0.0640664	-0.211379
3.09375	-0.0636545	-0.211092
3.09709	-0.0640958	-0.210601
3.10042	-0.0640369	-0.210007
