# Supplementary material for: ALS mutations disrupt self-association between the ubiquilin STI1 hydrophobic groove and internal placeholder sequences
Source: EMBO J. 2026 Mar 20;45(8):2694–711. doi: 10.1038/s44318-026-00745-9 (PMC13083928; doi:10.1038/s44318-026-00745-9)
Supplement: Supplementary file 10 — Appendix Figure S5 Source Data [file 44318_2026_745_MOESM10_ESM.zip]

Archive with 24 entries (18 files):
- Appendix Figure S5/
- Appendix Figure S5/S5A/
- Appendix Figure S5/.DS_Store
- __MACOSX/Appendix Figure S5/._.DS_Store
- Appendix Figure S5/S5E/
- Appendix Figure S5/S5B/
- Appendix Figure S5/S5C/
- Appendix Figure S5/S5D/
- Appendix Figure S5/S5A/S5A_annotated.tif
- __MACOSX/Appendix Figure S5/S5A/._S5A_annotated.tif
- Appendix Figure S5/S5A/S5A_original.jpg
- __MACOSX/Appendix Figure S5/S5A/._S5A_original.jpg
- Appendix Figure S5/S5E/S5E.xlsx
- __MACOSX/Appendix Figure S5/S5E/._S5E.xlsx
- Appendix Figure S5/S5B/S5B_Annotated.jpg
- __MACOSX/Appendix Figure S5/S5B/._S5B_Annotated.jpg
- Appendix Figure S5/S5B/S5B_Orginal.jpg
- __MACOSX/Appendix Figure S5/S5B/._S5B_Orginal.jpg
- Appendix Figure S5/S5C/S5C.xlsx
- __MACOSX/Appendix Figure S5/S5C/._S5C.xlsx
- Appendix Figure S5/S5D/S5D_Orginal.jpg
- __MACOSX/Appendix Figure S5/S5D/._S5D_Orginal.jpg
- Appendix Figure S5/S5D/S5D_Annotated.jpg
- __MACOSX/Appendix Figure S5/S5D/._S5D_Annotated.jpg
