# Supplementary material for: ALS mutations disrupt self-association between the ubiquilin STI1 hydrophobic groove and internal placeholder sequences
Source: EMBO J. 2026 Mar 20;45(8):2694–711. doi: 10.1038/s44318-026-00745-9 (PMC13083928; doi:10.1038/s44318-026-00745-9)
Supplement: Supplementary file 10 — Appendix Figure S5 Source Data [file 44318_2026_745_MOESM10_ESM.zip › Appendix Figure S5/S5E/S5E.xlsx]

## Sheet: Sheet1
	WT	DPXX
Trial 1	32.0759	51.5947
Trial 2	40.9406	78.86
Trial 3	40.5985	61.4219
Trial 4	67.6669
Trial 5	63.7273
