# Supplementary material for: ALS mutations disrupt self-association between the ubiquilin STI1 hydrophobic groove and internal placeholder sequences
Source: EMBO J. 2026 Mar 20;45(8):2694–711. doi: 10.1038/s44318-026-00745-9 (PMC13083928; doi:10.1038/s44318-026-00745-9)
Supplement: Supplementary file 10 — Appendix Figure S5 Source Data [file 44318_2026_745_MOESM10_ESM.zip › Appendix Figure S5/S5C/S5C.xlsx]

## Sheet: Sheet1
Barcode	5	4	3	2	1	0
Trial 1	90.8928	70.3474	90.2324	84.1106	58.9629	70.1123
Trial 2	86.0055	49.9356	46.6058	43.4833	41.6237	84.9335
Trial 3	42.9147	51.3303	51.2129	41.5795	29.3985	41.775
