# Supplementary material for: ALS mutations disrupt self-association between the ubiquilin STI1 hydrophobic groove and internal placeholder sequences
Source: EMBO J. 2026 Mar 20;45(8):2694–711. doi: 10.1038/s44318-026-00745-9 (PMC13083928; doi:10.1038/s44318-026-00745-9)
Supplement: Supplementary file 11 — Appendix Figure S6 Source Data [file 44318_2026_745_MOESM11_ESM.zip › Appendix Figure S6/S6B&C/S6B&C.xlsx]

## Sheet: Sheet1
No Ubiquilin
Barcode	Gravy	Agadir Score	Trial 1	Trial 2	Trial 3
5	1.18	3.07	0	0.0202181	0.0121481
4	1.4	2.04	0	0.00856186	0.0135685
3	1.61	2.92	0	0.00680008	0.00593458
2	1.91	15.67	0	0.00348717	0.0125496
1	2.5	29.97	0	0.0100512	0.0102449
0	2.87	44.9	0	0.0145381	0.0150629
UBQLN1
Barcode	Gravy	Agadir Score	Trial 1	Trial 2	Trial 3
5	1.18	3.07	0.0334695	0.0574943	0.0200298
4	1.4	2.04	0.106023	0.0638117	0.0323431
3	1.61	2.92	0.0372481	0.0118896	0.258742
2	1.91	15.67	0.0833779	0.117675	0.226884
1	2.5	29.97	0.122383	0.111658	0.092443
0	2.87	44.9	0.1127	0.163869	0.0779551
UBQLN2
Barcode	Gravy	Agadir Score	Trial 1	Trial 2	Trial 3
5	1.18	3.07	0.103859	0.0718176	0.245196
4	1.4	2.04	0.187603	0.10711	0.30308
3	1.61	2.92	0.080505	0.136173	0.549763
2	1.91	15.67	0.216114	0.309348	0.750707
1	2.5	29.97	0.204043	0.209832	0.513422
0	2.87	44.9	0.199149	0.263231	0.516136
UBQLN4
Barcode	Gravy	Agadir Score	Trial 1	Trial 2	Trial 3
5	1.18	3.07	0.0302516	0.0317924	0.0329976
4	1.4	2.04	0.0658042	0.0437346	0.0372313
3	1.61	2.92	0.0274678	0.0269901	0.240586
2	1.91	15.67	0.115701	0.0669382	0.244186
1	2.5	29.97	0.201928	0.0854105	0.193439
0	2.87	44.9	0.0734095	0.0692009	0.109028
