# Supplementary material for: ALS mutations disrupt self-association between the ubiquilin STI1 hydrophobic groove and internal placeholder sequences
Source: EMBO J. 2026 Mar 20;45(8):2694–711. doi: 10.1038/s44318-026-00745-9 (PMC13083928; doi:10.1038/s44318-026-00745-9)
Supplement: Supplementary file 12 — Appendix Figure S7 Source Data [file 44318_2026_745_MOESM12_ESM.zip]

Archive with 15 entries (12 files):
- Appendix Figure S7/
- Appendix Figure S7/.DS_Store
- __MACOSX/Appendix Figure S7/._.DS_Store
- Appendix Figure S7/S7B&C/
- Appendix Figure S7/S7A/
- Appendix Figure S7/S7B&C/S7B&C.xlsx
- __MACOSX/Appendix Figure S7/S7B&C/._S7B&C.xlsx
- Appendix Figure S7/S7A/S7A_gel_annotated.tif
- __MACOSX/Appendix Figure S7/S7A/._S7A_gel_annotated.tif
- Appendix Figure S7/S7A/S7A_film_original.jpg
- __MACOSX/Appendix Figure S7/S7A/._S7A_film_original.jpg
- Appendix Figure S7/S7A/S7A_film_annotated.tif
- __MACOSX/Appendix Figure S7/S7A/._S7A_film_annotated.tif
- Appendix Figure S7/S7A/S7A_gel_original.jpg
- __MACOSX/Appendix Figure S7/S7A/._S7A_gel_original.jpg
