# Supplementary material for: ALS mutations disrupt self-association between the ubiquilin STI1 hydrophobic groove and internal placeholder sequences
Source: EMBO J. 2026 Mar 20;45(8):2694–711. doi: 10.1038/s44318-026-00745-9 (PMC13083928; doi:10.1038/s44318-026-00745-9)
Supplement: Supplementary file 12 — Appendix Figure S7 Source Data [file 44318_2026_745_MOESM12_ESM.zip › Appendix Figure S7/S7B&C/S7B&C.xlsx]

## Sheet: Sheet1
No Ubiquilin
Barcode	Gravy	Agadir Score	Trial 1	Trial 2	Trial 3
5	1.49	0.54	0.0197585	0	0
4	1.68	0.87	0.0108804	0	0
3	1.86	0.87	0.00946646	0	0
2	2.05	0.89	0.0222066	0	0
1	2.33	29.37	0.0142537	0	0
0	2.63	30.23	0.0078278	0	0
UBQLN1
Barcode	Gravy	Agadir Score	Trial 1	Trial 2	Trial 3
5	1.49	0.54	0.145799	0.0814263	0.0914397
4	1.68	0.87	0.275057	0.137514	0.318873
3	1.86	0.87	1.98331	1.44268	2.33449
2	2.05	0.89	0.779982	1.10221	1.11195
1	2.33	29.37	0.408869	0.460381	0.150574
0	2.63	30.23	0.121218	0.0764455	0.071764
UBQLN2
Barcode	Gravy	Agadir Score	Trial 1	Trial 2	Trial 3
5	1.49	0.54	0.372354	0.179408	0.226469
4	1.68	0.87	1.08668	0.575295	1.11503
3	1.86	0.87	2.4372	1.68437	2.22783
2	2.05	0.89	1.07281	0.666179	0.953543
1	2.33	29.37	0.989709	0.113796	0.194973
0	2.63	30.23	0.479286	0.136868	0.434402
UBQLN4
Barcode	Gravy	Agadir Score	Trial 1	Trial 2	Trial 3
5	1.49	0.54	0.163839	0.133541	0.0765763
4	1.68	0.87	0.334767	0.214807	0.263334
3	1.86	0.87	1.34888	1.09631	1.28148
2	2.05	0.89	0.52154	0.608503	0.769033
1	2.33	29.37	0.199492	0.368743	0.0355948
0	2.63	30.23	0.133536	0.166659	0.122145
