# Supplementary material for: ALS mutations disrupt self-association between the ubiquilin STI1 hydrophobic groove and internal placeholder sequences
Source: EMBO J. 2026 Mar 20;45(8):2694–711. doi: 10.1038/s44318-026-00745-9 (PMC13083928; doi:10.1038/s44318-026-00745-9)
Supplement: Supplementary file 13 — Appendix Figure S8 Source Data [file 44318_2026_745_MOESM13_ESM.zip › Appendix Figure S8/S8B&C/S8B&C.xlsx]

## Sheet: Sheet1
No Ubiquilin
Barcode	Gravy	Agadir Score	Trial 1	Trial 2	Trial 3
5	2.48	1.59	0.0213529	0.0172382	0
4	2.75	1.8	0.0360399	0.0273306	0
3	3.01	1.62	0.030213	0.0140007	0
2	3.285	5.26	0.0302777	0.0153565	0
1	3.5	6.36	0.0505298	0.0276667	0
0	3.68	75.33	0.0327459	0.0421937	0
UBQLN1
Barcode	Gravy	Agadir Score	Trial 1	Trial 2	Trial 3
5	2.48	1.59	3.38351	3.52257	2.41423
4	2.75	1.8	2.4015	2.84156	1.78629
3	3.01	1.62	2.5232	2.29534	1.86683
2	3.285	5.26	1.10871	0.860476	0.723755
1	3.5	6.36	1.3471	1.0918	0.686756
0	3.68	75.33	0.793202	0.361867	0.495173
UBQLN2
Barcode	Gravy	Agadir Score	Trial 1	Trial 2	Trial 3
5	2.48	1.59	3.01387	2.9535	2.02601
4	2.75	1.8	2.35506	2.12739	1.71382
3	3.01	1.62	2.01489	2.69444	1.61173
2	3.285	5.26	1.63398	1.43543	0.964177
1	3.5	6.36	0.948058	0.554465	0.584272
0	3.68	75.33	0.63767	0.135515	0.271907
UBQLN4
Barcode	Gravy	Agadir Score	Trial 1	Trial 2	Trial 3
5	2.48	1.59	1.67659	2.39747	2.12674
4	2.75	1.8	1.20589	2.11771	1.42119
3	3.01	1.62	1.55292	2.06461	1.97268
2	3.285	5.26	0.782589	1.08679	0.89281
1	3.5	6.36	0.623002	0.526416	0.867432
0	3.68	75.33	0.308536	0.167572	0.367358
